# Supplementary material for: 4-[2-(Anthracen-9-yl­methyl­idene)hydrazinyl­idene]-3-chloro-1-methyl-3,4-dihydro-1H-2λ6,1-benzothia­zine-2,2-dione
Source: Acta Crystallogr Sect E Struct Rep Online. 2012 May 19;68(Pt 6):o1788. doi: 10.1107/S1600536812021642 (PMC3379367; doi:10.1107/S1600536812021642)
Supplement: Supplementary file 1 [file e-68-o1788-sup1.cif]

##############################################################################
#                                                                            #
# This CIF contains the data in a paper accepted for publication in          #
# Acta Crystallographica Section E. It conforms to the requirements of       #
# Notes for Authors for Acta Crystallographica Section E, and has been       #
# peer reviewed under the auspices of the IUCr Commission on Journals.       #
#                                                                            #
# Full details of the Crystallographic Information File format               #
# are given in the paper "The Crystallographic Information File (CIF):       #
# a New Standard Archive File for Crystallography" by S. R. Hall, F. H.      #
# Allen and I. D. Brown [Acta Cryst. (1991), A47, 655-685].                  #
#                                                                            #
# The current version of the core CIF dictionary is obtainable from          #
# ftp://ftp.iucr.org/pub/cif_core.dic.                                       #
#                                                                            #
# Software is freely available for graphical display of the structure(s)     #
# in this CIF. For information consult the CIF software page                 #
# http://www.iucr.org/resources/cif/software.                                #
#                                                                            #
# This file may be used for bona fide research purposes within the           #
# scientific community so long as proper attribution is given to the journal # 
# article from which it was obtained.                                        #
#                                                                            #
##############################################################################
data_global
_audit_creation_method     ?
_journal_date_recd_electronic     2012-05-06
_journal_date_accepted     2012-05-13
_journal_name_full     'Acta Crystallographica, Section E'
_journal_year     2012
_journal_volume     68
_journal_issue      6
_journal_page_first     o1788
_journal_page_last     o1788
_journal_paper_category     QO
_journal_paper_doi     10.1107/S1600536812021642
_journal_coeditor_code     HB6779
_publ_contact_author
;
Muhammad Nawaz Tahir
University of Sargodha
Department of Physics
Sargodha
Pakistan
;
_publ_contact_author_email     'dmntahir_uos@yahoo.com'
_publ_contact_author_fax     '0092 48 32 22 121'
_publ_contact_author_phone     '0092 48 92 30 914'
_publ_section_title
;\
4-[2-(Anthracen-9-ylmethylidene)hydrazinylidene]-3-chloro-1-methyl-3,4-dihydro-\
1<i>H</i>-2\l^6^,1-benzothiazine-2,2-dione
;
loop_
    _publ_author_name
    _publ_author_address
    'Muhammad  Shafiq'
;
Department of Chemistry
Government College University
Faisalabad
Pakistan
;
    'Tahir, M. Nawaz'
;
University of Sargodha
Department of Physics
Sargodha
Pakistan
;
    'Islam Ullah Khan'
;
Materials Chemistry Laboratory
Department of Chemistry
Government College University
Lahore
Pakistan
;
    'Tanveer Hussain Bokhari'
;
Department of Chemistry
Government College University
Faisalabad
Pakistan
;
    'Muhammad Nadeem Asghar'
;
Forman Christian College (A Chartered University)
Ferozepur Road
Lahore-54600
Pakistan
;
data_I
_audit_creation_method     SHELXL-97
_chemical_name_systematic
;
4-[2-(Anthracen-9-ylmethylidene)hydrazinylidene]-3-chloro-1-methyl-
3,4-dihydro-1<i>H</i>-2\l^6^,1-benzothiazine-2,2-dione
;
_chemical_name_common     ?
_chemical_formula_moiety     'C24 H18 Cl N3 O2 S'
_chemical_formula_sum     'C24 H18 Cl N3 O2 S'
_chemical_formula_iupac     'C24 H18 Cl N3 O2 S'
_chemical_formula_weight     447.92
_symmetry_cell_setting     monoclinic
_symmetry_space_group_name_H-M     'P 21/c'
_symmetry_space_group_name_Hall     '-P 2ybc'
loop_
    _symmetry_equiv_pos_site_id
    _symmetry_equiv_pos_as_xyz
    1 x,y,z
    2 -x,1/2+y,1/2-z
    3 -x,-y,-z
    4 x,1/2-y,1/2+z
_cell_length_a     8.5133(4)
_cell_length_b     19.8999(8)
_cell_length_c     12.7849(6)
_cell_angle_alpha     90
_cell_angle_beta     105.026(2)
_cell_angle_gamma     90
_cell_volume     2091.88(16)
_cell_formula_units_Z     4
_cell_measurement_reflns_used     2827
_cell_measurement_theta_min     2.05
_cell_measurement_theta_max     25.25
_cell_measurement_temperature     296(2)
_exptl_crystal_description     prism
_exptl_crystal_colour     orange
_exptl_crystal_size_max     0.26
_exptl_crystal_size_mid     0.22
_exptl_crystal_size_min     0.20
_exptl_crystal_density_diffrn     1.422
_exptl_crystal_density_meas     ?
_exptl_crystal_density_method     'not measured'
_exptl_crystal_F_000     928
_exptl_absorpt_coefficient_mu     0.310
_exptl_absorpt_correction_type     multi-scan
_exptl_absorpt_process_details     '(SADABS; Bruker, 2005)'
_exptl_absorpt_correction_T_min     0.930
_exptl_absorpt_correction_T_max     0.960
_exptl_special_details     ' '
_diffrn_ambient_temperature     296(2)
_diffrn_radiation_type     MoK\a
_diffrn_radiation_wavelength     0.71073
_diffrn_radiation_source     'fine-focus sealed tube'
_diffrn_radiation_monochromator     graphite
_diffrn_measurement_device_type     'Bruker Kappa APEXII CCD'
_diffrn_measurement_method     \w
_diffrn_detector_area_resol_mean     8.10
_diffrn_reflns_number     16154
_diffrn_reflns_av_R_equivalents     0.0306
_diffrn_reflns_av_sigmaI/netI     0.0305
_diffrn_reflns_theta_min     2.05
_diffrn_reflns_theta_max     25.25
_diffrn_reflns_theta_full     25.25
_diffrn_measured_fraction_theta_max     0.999
_diffrn_measured_fraction_theta_full     0.999
_diffrn_reflns_limit_h_min     -10
_diffrn_reflns_limit_h_max     9
_diffrn_reflns_limit_k_min     -23
_diffrn_reflns_limit_k_max     18
_diffrn_reflns_limit_l_min     -15
_diffrn_reflns_limit_l_max     15
_diffrn_standards_number     0
_diffrn_standards_interval_count     ?
_diffrn_standards_interval_time     ?
_diffrn_standards_decay_%     ?
_refine_special_details
;
Refinement of <i>F</i>^2^ against ALL reflections. The weighted <i>R</i>-factor
<i>wR</i> and goodness of fit <i>S</i> are based on <i>F</i>^2^, conventional
<i>R</i>-factors <i>R</i> are based on <i>F</i>, with <i>F</i> set to zero for
negative <i>F</i>^2^. The threshold expression of <i>F</i>^2^ >
\s(<i>F</i>^2^) is used only for calculating <i>R</i>-factors(gt) <i>etc</i>.
and is not relevant to the choice of reflections for refinement.
<i>R</i>-factors based on <i>F</i>^2^ are statistically about twice as large
as those based on <i>F</i>, and <i>R</i>- factors based on ALL data will be
even larger.
;
_reflns_number_total     3788
_reflns_number_gt     2827
_reflns_threshold_expression     I>2\s(I)
_refine_ls_structure_factor_coef     Fsqd
_refine_ls_matrix_type     full
_refine_ls_R_factor_all     0.0659
_refine_ls_R_factor_gt     0.0474
_refine_ls_wR_factor_gt     0.1230
_refine_ls_wR_factor_ref     0.1359
_refine_ls_goodness_of_fit_ref     1.038
_refine_ls_restrained_S_all     1.038
_refine_ls_number_reflns     3788
_refine_ls_number_parameters     281
_refine_ls_number_restraints     0
_refine_ls_hydrogen_treatment     constr
_refine_ls_weighting_scheme     calc
_refine_ls_weighting_details
         'calc w=1/[\s^2^(Fo^2^)+(0.0652P)^2^+0.8876P] where P=(Fo^2^+2Fc^2^)/3'
_atom_sites_solution_hydrogens     geom
_atom_sites_solution_primary     direct
_atom_sites_solution_secondary     difmap
_refine_ls_shift/su_max     0.001
_refine_ls_shift/su_mean     0.000
_refine_diff_density_max     0.465
_refine_diff_density_min     -0.347
loop_
    _atom_type_symbol
    _atom_type_description
    _atom_type_scat_dispersion_real
    _atom_type_scat_dispersion_imag
    _atom_type_scat_source
    'C' 'C' 0.0033 0.0016
                         'International Tables Vol C Tables 4.2.6.8 and 6.1.1.4'
    'H' 'H' 0.0000 0.0000
                         'International Tables Vol C Tables 4.2.6.8 and 6.1.1.4'
    'N' 'N' 0.0061 0.0033
                         'International Tables Vol C Tables 4.2.6.8 and 6.1.1.4'
    'O' 'O' 0.0106 0.0060
                         'International Tables Vol C Tables 4.2.6.8 and 6.1.1.4'
    'S' 'S' 0.1246 0.1234
                         'International Tables Vol C Tables 4.2.6.8 and 6.1.1.4'
    'Cl' 'Cl' 0.1484 0.1585
                         'International Tables Vol C Tables 4.2.6.8 and 6.1.1.4'
_computing_data_collection     'APEX2 (Bruker, 2009)'
_computing_cell_refinement     'SAINT (Bruker, 2009)'
_computing_data_reduction     'SAINT (Bruker, 2009)'
_computing_structure_solution     'SHELXS97 (Sheldrick, 2008)'
_computing_structure_refinement     'SHELXL97 (Sheldrick, 2008)'
_computing_molecular_graphics
                  'ORTEP-3 for Windows (Farrugia, 1997) and PLATON (Spek, 2009)'
_computing_publication_material
;
WinGX (Farrugia, 1999) and PLATON (Spek, 2009)
;
loop_
    _atom_site_type_symbol
    _atom_site_label
    _atom_site_fract_x
    _atom_site_fract_y
    _atom_site_fract_z
    _atom_site_U_iso_or_equiv
    _atom_site_thermal_displace_type
    _atom_site_calc_flag
    _atom_site_refinement_flags
    _atom_site_occupancy
    _atom_site_disorder_assembly
    _atom_site_disorder_group
    Cl Cl1 0.31773(12) 0.02405(4) 0.89027(7) 0.0772(3) Uani . . 1.000 . -16
    S S1 0.47338(9) 0.15552(4) 0.89884(6) 0.0561(3) Uani . . 1.000 . -16
    O O1 0.6215(3) 0.12587(13) 0.95945(17) 0.0790(8) Uani . . 1.000 . -16
    O O2 0.4770(2) 0.20988(10) 0.82508(16) 0.0625(7) Uani . . 1.000 . -16
    N N1 0.3657(3) 0.17603(12) 0.98246(17) 0.0581(8) Uani . . 1.000 . -16
    N N2 0.1106(3) 0.12240(10) 0.66521(16) 0.0470(7) Uani . . 1.000 . -16
    N N3 0.1929(3) 0.07899(11) 0.61082(16) 0.0520(8) Uani . . 1.000 . -16
    C C1 0.1136(3) 0.17431(11) 0.8339(2) 0.0436(8) Uani . . 1.000 . -16
    C C2 -0.0466(3) 0.19551(13) 0.7960(2) 0.0533(9) Uani . . 1.000 . -16
    C C3 -0.1214(4) 0.23414(14) 0.8580(3) 0.0632(11) Uani . . 1.000 . -16
    C C4 -0.0340(4) 0.25376(14) 0.9606(3) 0.0665(13) Uani . . 1.000 . -16
    C C5 0.1253(4) 0.23567(14) 0.9993(2) 0.0596(10) Uani . . 1.000 . -16
    C C6 0.2010(4) 0.19540(13) 0.9382(2) 0.0498(9) Uani . . 1.000 . -16
    C C7 0.3445(3) 0.09596(13) 0.8164(2) 0.0485(8) Uani . . 1.000 . -16
    C C8 0.1851(3) 0.13033(12) 0.76582(18) 0.0414(8) Uani . . 1.000 . -16
    C C9 0.1181(3) 0.07213(12) 0.51179(19) 0.0456(8) Uani . . 1.000 . -16
    C C10 0.1765(3) 0.03012(12) 0.43534(19) 0.0430(8) Uani . . 1.000 . -16
    C C11 0.1245(3) 0.04805(12) 0.32402(19) 0.0456(8) Uani . . 1.000 . -16
    C C12 0.0261(4) 0.10529(14) 0.2848(2) 0.0619(10) Uani . . 1.000 . -16
    C C13 -0.0196(4) 0.12103(16) 0.1775(2) 0.0676(10) Uani . . 1.000 . -16
    C C14 0.0306(4) 0.08209(16) 0.1014(2) 0.0667(10) Uani . . 1.000 . -16
    C C15 0.1244(4) 0.02818(15) 0.1340(2) 0.0603(10) Uani . . 1.000 . -16
    C C16 0.1755(3) 0.00887(13) 0.2453(2) 0.0473(8) Uani . . 1.000 . -16
    C C17 0.2714(3) -0.04692(13) 0.2787(2) 0.0534(10) Uani . . 1.000 . -16
    C C18 0.3237(3) -0.06616(12) 0.3865(2) 0.0490(9) Uani . . 1.000 . -16
    C C19 0.4221(4) -0.12438(15) 0.4175(3) 0.0641(11) Uani . . 1.000 . -16
    C C20 0.4705(4) -0.14389(16) 0.5208(3) 0.0742(13) Uani . . 1.000 . -16
    C C21 0.4206(4) -0.10726(15) 0.6017(3) 0.0723(11) Uani . . 1.000 . -16
    C C22 0.3269(4) -0.05134(14) 0.5762(2) 0.0596(10) Uani . . 1.000 . -16
    C C23 0.2760(3) -0.02744(12) 0.4675(2) 0.0447(8) Uani . . 1.000 . -16
    C C24 0.4352(5) 0.1704(2) 1.0998(2) 0.0851(15) Uani . . 1.000 . -16
    H H2 -0.10484 0.18318 0.72662 0.0639 Uiso . . 1.000 . -16
    H H3 -0.22948 0.24698 0.83144 0.0757 Uiso . . 1.000 . -16
    H H4 -0.08417 0.27945 1.00339 0.0798 Uiso . . 1.000 . -16
    H H5 0.18372 0.25048 1.06725 0.0716 Uiso . . 1.000 . -16
    H H7 0.39378 0.08215 0.75851 0.0582 Uiso . . 1.000 . -16
    H H9 0.02056 0.09509 0.48613 0.0547 Uiso . . 1.000 . -16
    H H12 -0.00791 0.13259 0.33383 0.0744 Uiso . . 1.000 . -16
    H H13 -0.08517 0.15836 0.15457 0.0813 Uiso . . 1.000 . -16
    H H14 -0.00106 0.09351 0.02836 0.0801 Uiso . . 1.000 . -16
    H H15 0.15741 0.00253 0.08271 0.0725 Uiso . . 1.000 . -16
    H H17 0.30231 -0.07276 0.22679 0.0640 Uiso . . 1.000 . -16
    H H19 0.45336 -0.14929 0.36469 0.0764 Uiso . . 1.000 . -16
    H H20 0.53679 -0.18145 0.53962 0.0887 Uiso . . 1.000 . -16
    H H21 0.45241 -0.12174 0.67323 0.0865 Uiso . . 1.000 . -16
    H H22 0.29546 -0.02823 0.63070 0.0713 Uiso . . 1.000 . -16
    H H24A 0.46719 0.21406 1.12959 0.1277 Uiso . . 1.000 . -16
    H H24B 0.52845 0.14138 1.11401 0.1277 Uiso . . 1.000 . -16
    H H24C 0.35525 0.15194 1.13268 0.1277 Uiso . . 1.000 . -16
loop_
    _atom_site_aniso_label
    _atom_site_aniso_U_11
    _atom_site_aniso_U_22
    _atom_site_aniso_U_33
    _atom_site_aniso_U_12
    _atom_site_aniso_U_13
    _atom_site_aniso_U_23
    Cl1 0.1028(7) 0.0585(5) 0.0677(5) 0.0011(4) 0.0176(5) 0.0132(4)
    S1 0.0554(4) 0.0686(5) 0.0428(4) -0.0061(3) 0.0100(3) -0.0092(3)
    O1 0.0610(13) 0.1054(17) 0.0592(13) 0.0087(12) -0.0049(10) -0.0130(12)
    O2 0.0646(13) 0.0666(12) 0.0617(12) -0.0183(10) 0.0263(10) -0.0031(10)
    N1 0.0694(16) 0.0683(15) 0.0333(12) -0.0026(12) 0.0076(11) -0.0079(11)
    N2 0.0551(13) 0.0515(12) 0.0352(11) 0.0019(10) 0.0131(10) -0.0046(9)
    N3 0.0600(14) 0.0615(13) 0.0347(12) 0.0041(11) 0.0127(10) -0.0103(10)
    C1 0.0547(16) 0.0401(13) 0.0410(14) -0.0090(11) 0.0215(12) -0.0026(11)
    C2 0.0561(17) 0.0506(15) 0.0574(17) -0.0084(13) 0.0225(14) -0.0053(13)
    C3 0.0625(19) 0.0526(16) 0.085(2) -0.0038(14) 0.0378(17) -0.0041(16)
    C4 0.095(3) 0.0477(16) 0.075(2) -0.0053(16) 0.055(2) -0.0096(15)
    C5 0.091(2) 0.0487(16) 0.0480(16) -0.0079(15) 0.0339(16) -0.0090(13)
    C6 0.0706(19) 0.0436(14) 0.0406(14) -0.0100(13) 0.0239(13) -0.0041(11)
    C7 0.0562(16) 0.0547(15) 0.0354(13) -0.0003(12) 0.0132(12) -0.0057(11)
    C8 0.0504(15) 0.0433(13) 0.0330(13) -0.0080(11) 0.0152(11) -0.0037(10)
    C9 0.0561(16) 0.0464(14) 0.0343(13) -0.0019(12) 0.0120(12) -0.0022(11)
    C10 0.0514(15) 0.0441(13) 0.0337(13) -0.0074(11) 0.0114(11) -0.0054(10)
    C11 0.0569(16) 0.0455(14) 0.0335(13) -0.0095(12) 0.0103(11) -0.0059(11)
    C12 0.089(2) 0.0559(16) 0.0392(15) 0.0073(15) 0.0136(14) -0.0011(13)
    C13 0.094(2) 0.0603(17) 0.0434(16) 0.0009(16) 0.0084(16) 0.0050(14)
    C14 0.096(2) 0.0651(19) 0.0341(15) -0.0196(18) 0.0083(15) 0.0018(14)
    C15 0.083(2) 0.0653(18) 0.0354(14) -0.0200(16) 0.0202(14) -0.0123(13)
    C16 0.0590(16) 0.0473(14) 0.0371(13) -0.0133(12) 0.0154(12) -0.0083(11)
    C17 0.0653(18) 0.0554(16) 0.0461(16) -0.0120(14) 0.0265(13) -0.0138(13)
    C18 0.0510(16) 0.0436(14) 0.0555(17) -0.0076(12) 0.0192(13) -0.0077(12)
    C19 0.072(2) 0.0532(16) 0.073(2) 0.0051(15) 0.0296(17) -0.0012(15)
    C20 0.078(2) 0.0541(18) 0.090(3) 0.0105(16) 0.0211(19) 0.0066(17)
    C21 0.089(2) 0.0621(19) 0.0595(19) 0.0060(17) 0.0081(17) 0.0120(15)
    C22 0.077(2) 0.0533(16) 0.0454(16) 0.0013(14) 0.0103(14) 0.0003(13)
    C23 0.0504(15) 0.0436(13) 0.0386(13) -0.0086(11) 0.0086(11) -0.0028(11)
    C24 0.092(3) 0.124(3) 0.0344(16) -0.008(2) 0.0078(16) -0.0069(18)
_geom_special_details
;
Bond distances, angles <i>etc</i>. have been calculated using the rounded
fractional coordinates. All su's are estimated from the variances of the
(full) variance-covariance matrix. The cell e.s.d.'s are taken into account in
the estimation of distances, angles and torsion angles
;
loop_
    _geom_bond_atom_site_label_1
    _geom_bond_atom_site_label_2
    _geom_bond_site_symmetry_1
    _geom_bond_site_symmetry_2
    _geom_bond_distance
    _geom_bond_publ_flag
    Cl1 C7 . . 1.762(3) no
    S1 O1 . . 1.426(3) no
    S1 O2 . . 1.441(2) no
    S1 N1 . . 1.630(3) no
    S1 C7 . . 1.766(3) no
    N1 C6 . . 1.423(4) no
    N1 C24 . . 1.467(3) no
    N2 N3 . . 1.405(3) no
    N2 C8 . . 1.288(3) no
    N3 C9 . . 1.269(3) no
    C1 C2 . . 1.389(4) no
    C1 C6 . . 1.412(4) no
    C1 C8 . . 1.473(3) no
    C2 C3 . . 1.374(4) no
    C3 C4 . . 1.386(5) no
    C4 C5 . . 1.366(5) no
    C5 C6 . . 1.389(4) no
    C7 C8 . . 1.508(4) no
    C9 C10 . . 1.467(3) no
    C10 C11 . . 1.422(3) no
    C10 C23 . . 1.421(3) no
    C11 C12 . . 1.426(4) no
    C11 C16 . . 1.427(4) no
    C12 C13 . . 1.362(4) no
    C13 C14 . . 1.395(4) no
    C14 C15 . . 1.338(4) no
    C15 C16 . . 1.429(4) no
    C16 C17 . . 1.379(4) no
    C17 C18 . . 1.388(3) no
    C18 C19 . . 1.424(4) no
    C18 C23 . . 1.432(4) no
    C19 C20 . . 1.335(5) no
    C20 C21 . . 1.418(5) no
    C21 C22 . . 1.359(4) no
    C22 C23 . . 1.426(4) no
    C2 H2 . . 0.9300 no
    C3 H3 . . 0.9300 no
    C4 H4 . . 0.9300 no
    C5 H5 . . 0.9300 no
    C7 H7 . . 0.9800 no
    C9 H9 . . 0.9300 no
    C12 H12 . . 0.9300 no
    C13 H13 . . 0.9300 no
    C14 H14 . . 0.9300 no
    C15 H15 . . 0.9300 no
    C17 H17 . . 0.9300 no
    C19 H19 . . 0.9300 no
    C20 H20 . . 0.9300 no
    C21 H21 . . 0.9300 no
    C22 H22 . . 0.9300 no
    C24 H24A . . 0.9600 no
    C24 H24B . . 0.9600 no
    C24 H24C . . 0.9600 no
loop_
    _geom_angle_atom_site_label_1
    _geom_angle_atom_site_label_2
    _geom_angle_atom_site_label_3
    _geom_angle_site_symmetry_1
    _geom_angle_site_symmetry_2
    _geom_angle_site_symmetry_3
    _geom_angle
    _geom_angle_publ_flag
    O1 S1 O2 . . . 120.04(14) no
    O1 S1 N1 . . . 108.40(13) no
    O1 S1 C7 . . . 111.82(14) no
    O2 S1 N1 . . . 110.63(12) no
    O2 S1 C7 . . . 103.22(12) no
    N1 S1 C7 . . . 101.03(13) no
    S1 N1 C6 . . . 118.09(17) no
    S1 N1 C24 . . . 120.3(2) no
    C6 N1 C24 . . . 121.5(3) no
    N3 N2 C8 . . . 113.0(2) no
    N2 N3 C9 . . . 112.0(2) no
    C2 C1 C6 . . . 117.9(2) no
    C2 C1 C8 . . . 119.6(2) no
    C6 C1 C8 . . . 122.5(2) no
    C1 C2 C3 . . . 121.9(3) no
    C2 C3 C4 . . . 119.2(3) no
    C3 C4 C5 . . . 120.5(3) no
    C4 C5 C6 . . . 120.7(3) no
    N1 C6 C1 . . . 121.3(2) no
    N1 C6 C5 . . . 119.1(2) no
    C1 C6 C5 . . . 119.7(3) no
    Cl1 C7 S1 . . . 111.83(14) no
    Cl1 C7 C8 . . . 111.80(18) no
    S1 C7 C8 . . . 107.60(17) no
    N2 C8 C1 . . . 119.4(2) no
    N2 C8 C7 . . . 121.9(2) no
    C1 C8 C7 . . . 118.7(2) no
    N3 C9 C10 . . . 123.9(2) no
    C9 C10 C11 . . . 116.9(2) no
    C9 C10 C23 . . . 123.1(2) no
    C11 C10 C23 . . . 120.0(2) no
    C10 C11 C12 . . . 123.7(2) no
    C10 C11 C16 . . . 119.7(2) no
    C12 C11 C16 . . . 116.6(2) no
    C11 C12 C13 . . . 121.8(3) no
    C12 C13 C14 . . . 121.1(3) no
    C13 C14 C15 . . . 119.6(2) no
    C14 C15 C16 . . . 121.9(3) no
    C11 C16 C15 . . . 119.1(2) no
    C11 C16 C17 . . . 119.1(2) no
    C15 C16 C17 . . . 121.9(2) no
    C16 C17 C18 . . . 122.8(2) no
    C17 C18 C19 . . . 121.0(3) no
    C17 C18 C23 . . . 119.5(2) no
    C19 C18 C23 . . . 119.6(2) no
    C18 C19 C20 . . . 121.3(3) no
    C19 C20 C21 . . . 119.9(3) no
    C20 C21 C22 . . . 121.0(3) no
    C21 C22 C23 . . . 121.2(3) no
    C10 C23 C18 . . . 119.0(2) no
    C10 C23 C22 . . . 124.0(2) no
    C18 C23 C22 . . . 117.0(2) no
    C1 C2 H2 . . . 119.00 no
    C3 C2 H2 . . . 119.00 no
    C2 C3 H3 . . . 120.00 no
    C4 C3 H3 . . . 120.00 no
    C3 C4 H4 . . . 120.00 no
    C5 C4 H4 . . . 120.00 no
    C4 C5 H5 . . . 120.00 no
    C6 C5 H5 . . . 120.00 no
    Cl1 C7 H7 . . . 109.00 no
    S1 C7 H7 . . . 109.00 no
    C8 C7 H7 . . . 108.00 no
    N3 C9 H9 . . . 118.00 no
    C10 C9 H9 . . . 118.00 no
    C11 C12 H12 . . . 119.00 no
    C13 C12 H12 . . . 119.00 no
    C12 C13 H13 . . . 120.00 no
    C14 C13 H13 . . . 119.00 no
    C13 C14 H14 . . . 120.00 no
    C15 C14 H14 . . . 120.00 no
    C14 C15 H15 . . . 119.00 no
    C16 C15 H15 . . . 119.00 no
    C16 C17 H17 . . . 119.00 no
    C18 C17 H17 . . . 119.00 no
    C18 C19 H19 . . . 119.00 no
    C20 C19 H19 . . . 119.00 no
    C19 C20 H20 . . . 120.00 no
    C21 C20 H20 . . . 120.00 no
    C20 C21 H21 . . . 119.00 no
    C22 C21 H21 . . . 120.00 no
    C21 C22 H22 . . . 119.00 no
    C23 C22 H22 . . . 119.00 no
    N1 C24 H24A . . . 110.00 no
    N1 C24 H24B . . . 110.00 no
    N1 C24 H24C . . . 109.00 no
    H24A C24 H24B . . . 110.00 no
    H24A C24 H24C . . . 109.00 no
    H24B C24 H24C . . . 109.00 no
loop_
    _geom_torsion_atom_site_label_1
    _geom_torsion_atom_site_label_2
    _geom_torsion_atom_site_label_3
    _geom_torsion_atom_site_label_4
    _geom_torsion_site_symmetry_1
    _geom_torsion_site_symmetry_2
    _geom_torsion_site_symmetry_3
    _geom_torsion_site_symmetry_4
    _geom_torsion
    _geom_torsion_publ_flag
    O1 S1 N1 C6 . . . . -169.0(2) no
    O1 S1 N1 C24 . . . . 7.3(3) no
    O2 S1 N1 C6 . . . . 57.5(2) no
    O2 S1 N1 C24 . . . . -126.2(2) no
    C7 S1 N1 C6 . . . . -51.3(2) no
    C7 S1 N1 C24 . . . . 125.0(3) no
    O1 S1 C7 Cl1 . . . . 50.62(19) no
    O1 S1 C7 C8 . . . . 173.77(17) no
    O2 S1 C7 Cl1 . . . . -178.99(14) no
    O2 S1 C7 C8 . . . . -55.85(19) no
    N1 S1 C7 Cl1 . . . . -64.50(17) no
    N1 S1 C7 C8 . . . . 58.64(19) no
    S1 N1 C6 C1 . . . . 23.8(3) no
    S1 N1 C6 C5 . . . . -156.4(2) no
    C24 N1 C6 C1 . . . . -152.4(3) no
    C24 N1 C6 C5 . . . . 27.4(4) no
    C8 N2 N3 C9 . . . . -179.6(2) no
    N3 N2 C8 C1 . . . . -179.8(2) no
    N3 N2 C8 C7 . . . . 0.4(3) no
    N2 N3 C9 C10 . . . . 179.6(2) no
    C6 C1 C2 C3 . . . . -1.9(4) no
    C8 C1 C2 C3 . . . . 177.1(2) no
    C2 C1 C6 N1 . . . . -179.7(2) no
    C2 C1 C6 C5 . . . . 0.5(4) no
    C8 C1 C6 N1 . . . . 1.3(4) no
    C8 C1 C6 C5 . . . . -178.6(2) no
    C2 C1 C8 N2 . . . . 13.1(4) no
    C2 C1 C8 C7 . . . . -167.1(2) no
    C6 C1 C8 N2 . . . . -167.9(2) no
    C6 C1 C8 C7 . . . . 11.9(4) no
    C1 C2 C3 C4 . . . . 1.3(4) no
    C2 C3 C4 C5 . . . . 0.8(5) no
    C3 C4 C5 C6 . . . . -2.2(5) no
    C4 C5 C6 N1 . . . . -178.2(3) no
    C4 C5 C6 C1 . . . . 1.6(4) no
    Cl1 C7 C8 N2 . . . . -100.3(3) no
    Cl1 C7 C8 C1 . . . . 79.9(2) no
    S1 C7 C8 N2 . . . . 136.5(2) no
    S1 C7 C8 C1 . . . . -43.3(3) no
    N3 C9 C10 C11 . . . . -154.0(3) no
    N3 C9 C10 C23 . . . . 28.1(4) no
    C9 C10 C11 C12 . . . . 2.7(4) no
    C9 C10 C11 C16 . . . . -179.4(2) no
    C23 C10 C11 C12 . . . . -179.3(3) no
    C23 C10 C11 C16 . . . . -1.3(4) no
    C9 C10 C23 C18 . . . . 178.5(2) no
    C9 C10 C23 C22 . . . . 1.3(4) no
    C11 C10 C23 C18 . . . . 0.7(4) no
    C11 C10 C23 C22 . . . . -176.6(3) no
    C10 C11 C12 C13 . . . . 179.3(3) no
    C16 C11 C12 C13 . . . . 1.3(4) no
    C10 C11 C16 C15 . . . . -179.0(3) no
    C10 C11 C16 C17 . . . . 1.6(4) no
    C12 C11 C16 C15 . . . . -0.9(4) no
    C12 C11 C16 C17 . . . . 179.8(3) no
    C11 C12 C13 C14 . . . . -1.0(5) no
    C12 C13 C14 C15 . . . . 0.4(5) no
    C13 C14 C15 C16 . . . . 0.0(5) no
    C14 C15 C16 C11 . . . . 0.3(5) no
    C14 C15 C16 C17 . . . . 179.6(3) no
    C11 C16 C17 C18 . . . . -1.3(4) no
    C15 C16 C17 C18 . . . . 179.3(3) no
    C16 C17 C18 C19 . . . . 179.7(3) no
    C16 C17 C18 C23 . . . . 0.6(4) no
    C17 C18 C19 C20 . . . . -178.8(3) no
    C23 C18 C19 C20 . . . . 0.3(5) no
    C17 C18 C23 C10 . . . . -0.3(4) no
    C17 C18 C23 C22 . . . . 177.1(3) no
    C19 C18 C23 C10 . . . . -179.4(3) no
    C19 C18 C23 C22 . . . . -2.0(4) no
    C18 C19 C20 C21 . . . . 1.5(5) no
    C19 C20 C21 C22 . . . . -1.6(5) no
    C20 C21 C22 C23 . . . . -0.2(5) no
    C21 C22 C23 C10 . . . . 179.2(3) no
    C21 C22 C23 C18 . . . . 1.9(4) no
loop_
    _geom_hbond_atom_site_label_D
    _geom_hbond_atom_site_label_H
    _geom_hbond_atom_site_label_A
    _geom_hbond_site_symmetry_A
    _geom_hbond_distance_DH
    _geom_hbond_distance_HA
    _geom_hbond_distance_DA
    _geom_hbond_angle_DHA
    _geom_hbond_publ_flag
    C3 H3 O2 1_455 0.93 2.59 3.370(4) 142 yes
    C22 H22 N3 . 0.93 2.29 2.913(4) 123 yes
_iucr_refine_instructions_details
;
TITL HS147_0m in P2(1)/c
CELL 0.71073 8.5133 19.8999 12.7849 90.000 105.026 90.000
ZERR 4.00 0.0004 0.0008 0.0006 0.000 0.002 0.000
LATT 1
SYMM -x, y+1/2, -z+1/2
SFAC C  H  N  O  S  Cl
UNIT 96  72  12  8  4  4
L.S. 20
OMIT -3 50.5
ACTA
BOND $H
HTAB
CONF
LIST 4
FMAP 2
PLAN 10
TEMP 23.000
MPLA 3 C9 N2 N3
MPLA 6 C1 C2 C3 C4 C5 C6
MPLA 14 C10 C11 C12 C13 C14 C15 C16 C17 C18 C19 C20 C21 C22 C23
MPLA 3 C9 N2 N3
MPLA 6 C1 C6 C7 C8 N1 S1
WGHT    0.065200    0.887600
FVAR       0.19750
CL1   6    0.317729    0.024050    0.890275    11.00000    0.10276    0.05847 =
         0.06770    0.01324    0.01762    0.00113
S1    5    0.473384    0.155521    0.898845    11.00000    0.05535    0.06856 =
         0.04283   -0.00924    0.01000   -0.00607
O1    4    0.621464    0.125873    0.959455    11.00000    0.06099    0.10541 =
         0.05917   -0.01304   -0.00492    0.00867
O2    4    0.476950    0.209882    0.825083    11.00000    0.06463    0.06656 =
         0.06168   -0.00310    0.02634   -0.01833
N1    3    0.365734    0.176026    0.982460    11.00000    0.06940    0.06830 =
         0.03331   -0.00785    0.00755   -0.00255
N2    3    0.110564    0.122404    0.665205    11.00000    0.05512    0.05147 =
         0.03521   -0.00460    0.01310    0.00189
N3    3    0.192904    0.078995    0.610822    11.00000    0.06001    0.06145 =
         0.03471   -0.01028    0.01269    0.00408
C1    1    0.113596    0.174307    0.833936    11.00000    0.05473    0.04005 =
         0.04100   -0.00256    0.02149   -0.00904
C2    1   -0.046580    0.195505    0.796000    11.00000    0.05607    0.05064 =
         0.05738   -0.00533    0.02247   -0.00835
AFIX  43
H2    2   -0.104843    0.183183    0.726616    11.00000   -1.20000
AFIX   0
C3    1   -0.121419    0.234143    0.857998    11.00000    0.06246    0.05260 =
         0.08462   -0.00411    0.03779   -0.00384
AFIX  43
H3    2   -0.229482    0.246978    0.831443    11.00000   -1.20000
AFIX   0
C4    1   -0.033990    0.253762    0.960564    11.00000    0.09515    0.04774 =
         0.07475   -0.00959    0.05476   -0.00533
AFIX  43
H4    2   -0.084171    0.279454    1.003387    11.00000   -1.20000
AFIX   0
C5    1    0.125344    0.235668    0.999292    11.00000    0.09116    0.04865 =
         0.04802   -0.00895    0.03385   -0.00785
AFIX  43
H5    2    0.183719    0.250479    1.067254    11.00000   -1.20000
AFIX   0
C6    1    0.200982    0.195402    0.938236    11.00000    0.07059    0.04362 =
         0.04060   -0.00414    0.02387   -0.00996
C7    1    0.344487    0.095960    0.816397    11.00000    0.05621    0.05468 =
         0.03540   -0.00566    0.01317   -0.00031
AFIX  13
H7    2    0.393782    0.082153    0.758509    11.00000   -1.20000
AFIX   0
C8    1    0.185100    0.130332    0.765820    11.00000    0.05041    0.04331 =
         0.03299   -0.00365    0.01524   -0.00801
C9    1    0.118122    0.072133    0.511790    11.00000    0.05614    0.04644 =
         0.03425   -0.00220    0.01201   -0.00185
AFIX  43
H9    2    0.020556    0.095087    0.486125    11.00000   -1.20000
AFIX   0
C10   1    0.176475    0.030116    0.435343    11.00000    0.05140    0.04407 =
         0.03365   -0.00541    0.01142   -0.00740
C11   1    0.124488    0.048045    0.324018    11.00000    0.05692    0.04552 =
         0.03348   -0.00593    0.01027   -0.00952
C12   1    0.026049    0.105293    0.284844    11.00000    0.08918    0.05589 =
         0.03919   -0.00114    0.01356    0.00726
AFIX  43
H12   2   -0.007909    0.132593    0.333834    11.00000   -1.20000
AFIX   0
C13   1   -0.019545    0.121028    0.177468    11.00000    0.09436    0.06025 =
         0.04335    0.00504    0.00842    0.00093
AFIX  43
H13   2   -0.085172    0.158358    0.154565    11.00000   -1.20000
AFIX   0
C14   1    0.030566    0.082086    0.101360    11.00000    0.09630    0.06511 =
         0.03412    0.00183    0.00832   -0.01956
AFIX  43
H14   2   -0.001059    0.093510    0.028361    11.00000   -1.20000
AFIX   0
C15   1    0.124433    0.028181    0.134001    11.00000    0.08327    0.06533 =
         0.03540   -0.01234    0.02015   -0.02001
AFIX  43
H15   2    0.157413    0.002528    0.082710    11.00000   -1.20000
AFIX   0
C16   1    0.175485    0.008868    0.245302    11.00000    0.05897    0.04725 =
         0.03714   -0.00825    0.01536   -0.01331
C17   1    0.271375   -0.046920    0.278704    11.00000    0.06530    0.05537 =
         0.04607   -0.01377    0.02646   -0.01198
AFIX  43
H17   2    0.302308   -0.072760    0.226790    11.00000   -1.20000
AFIX   0
C18   1    0.323706   -0.066163    0.386479    11.00000    0.05101    0.04360 =
         0.05554   -0.00772    0.01922   -0.00763
C19   1    0.422140   -0.124378    0.417471    11.00000    0.07153    0.05320 =
         0.07247   -0.00121    0.02959    0.00511
AFIX  43
H19   2    0.453360   -0.149295    0.364687    11.00000   -1.20000
AFIX   0
C20   1    0.470481   -0.143890    0.520771    11.00000    0.07770    0.05406 =
         0.08959    0.00655    0.02106    0.01051
AFIX  43
H20   2    0.536792   -0.181450    0.539622    11.00000   -1.20000
AFIX   0
C21   1    0.420571   -0.107265    0.601665    11.00000    0.08866    0.06209 =
         0.05947    0.01198    0.00813    0.00599
AFIX  43
H21   2    0.452415   -0.121740    0.673226    11.00000   -1.20000
AFIX   0
C22   1    0.326929   -0.051342    0.576241    11.00000    0.07645    0.05326 =
         0.04539    0.00031    0.01029    0.00134
AFIX  43
H22   2    0.295455   -0.028232    0.630705    11.00000   -1.20000
AFIX   0
C23   1    0.276031   -0.027441    0.467532    11.00000    0.05042    0.04364 =
         0.03858   -0.00275    0.00856   -0.00855
C24   1    0.435158    0.170362    1.099834    11.00000    0.09209    0.12426 =
         0.03436   -0.00690    0.00781   -0.00806
AFIX 137
H24A  2    0.467190    0.214064    1.129590    11.00000   -1.50000
H24B  2    0.528445    0.141379    1.114012    11.00000   -1.50000
H24C  2    0.355249    0.151939    1.132675    11.00000   -1.50000
HKLF 4
REM  HS147_0m in P2(1)/c
REM R1 =  0.0474 for   2827 Fo > 4sig(Fo)  and  0.0659 for all   3788 data
REM    281 parameters refined using      0 restraints
END
WGHT      0.0652      0.8876
REM Highest difference peak  0.465,  deepest hole -0.347,  1-sigma level  0.045
Q1    1   0.3912  0.1144  0.9466  11.00000  0.05    0.46
Q2    1   0.1397  0.0422  0.4729  11.00000  0.05    0.21
Q3    1   0.2685  0.0626  0.9455  11.00000  0.05    0.20
Q4    1   0.0713  0.0702  0.3028  11.00000  0.05    0.20
Q5    1   0.3882  0.1309  0.8485  11.00000  0.05    0.19
Q6    1   0.4249  0.2062  0.7670  11.00000  0.05    0.18
Q7    1   0.1586  0.0431  0.3781  11.00000  0.05    0.18
Q8    1   0.4381  0.2037  0.8556  11.00000  0.05    0.18
Q9    1   0.3756 -0.0863  0.4031  11.00000  0.05    0.18
Q10   1   0.4235 -0.1324  0.5617  11.00000  0.05    0.17
;
