# Supplementary material for: 4-[2-(Anthracen-9-yl­methyl­idene)hydrazinyl­idene]-3-chloro-1-methyl-3,4-dihydro-1H-2λ6,1-benzothia­zine-2,2-dione
Source: Acta Crystallogr Sect E Struct Rep Online. 2012 May 19;68(Pt 6):o1788. doi: 10.1107/S1600536812021642 (PMC3379367; doi:10.1107/S1600536812021642)
Supplement: Supplementary file 2 [file e-68-o1788-Isup2.hkl]

#
# h,k,l, Fc-squared, Fo-squared, sigma(Fo-squared) and status flag
#
data_I
_shelx_title ' HS147_0m in P2(1)/c'
_shelx_refln_list_code          4
_shelx_F_calc_maximum      157.89
_exptl_crystal_F_000       928.00
_reflns_d_resolution_high  0.8331
 
loop_
 _symmetry_equiv_pos_as_xyz
 'x, y, z'
 '-x, y+1/2, -z+1/2'
 '-x, -y, -z'
 'x, -y-1/2, z-1/2'
 
_cell_length_a     8.5133
_cell_length_b    19.8999
_cell_length_c    12.7849
_cell_angle_alpha  90.000
_cell_angle_beta  105.026
_cell_angle_gamma  90.000
 
_shelx_F_squared_multiplier     1.000
 
loop_
 _refln_index_h
 _refln_index_k
 _refln_index_l
 _refln_F_squared_calc
 _refln_F_squared_meas
 _refln_F_squared_sigma
 _refln_observed_status
   1   0   0       55.09       47.94      1.98 o
   2   0   0     3647.40     3574.41     53.26 o
   3   0   0      895.32      951.51     17.66 o
   4   0   0      625.02      914.04     20.36 o
   5   0   0     1058.39      904.77     21.58 o
   6   0   0     1590.52     1491.89     58.47 o
   7   0   0        5.76        9.59      6.24 o
   8   0   0        1.90       -0.38      6.61 o
   9   0   0       20.44       12.84      7.97 o
   1   1   0     5839.29     6116.54     62.27 o
   2   1   0     1987.54     1998.49     21.99 o
   3   1   0      210.87      229.04      4.90 o
   4   1   0     1988.90     2090.33     28.02 o
   5   1   0       99.32      142.18      5.86 o
   6   1   0      421.89      424.22     16.03 o
   7   1   0      150.09      136.59      9.37 o
   8   1   0      353.75      290.76     14.57 o
   9   1   0       28.79       29.20      7.76 o
   0   2   0     4995.05     4114.35    188.77 o
   1   2   0      252.16      251.17      3.77 o
   2   2   0    24929.93    25093.93    254.85 o
   3   2   0     4483.95     4195.41     44.68 o
   4   2   0      380.05      336.36     11.95 o
   5   2   0       81.20       96.11      6.06 o
   6   2   0      238.42      264.63      8.54 o
   7   2   0      198.99      177.58     10.57 o
   8   2   0       87.83       90.10      8.70 o
   9   2   0        0.82        0.35      6.31 o
   1   3   0     1278.89     1219.48     12.48 o
   2   3   0    20103.06    21149.42    200.73 o
   3   3   0      530.98      599.03     12.07 o
   4   3   0      340.19      327.35      9.57 o
   5   3   0      271.70      292.37      7.62 o
   6   3   0       37.72       40.75      4.54 o
   7   3   0       36.48       36.70      5.89 o
   8   3   0        6.56        0.80      5.45 o
   9   3   0        7.01       -2.10      5.37 o
   0   4   0     3388.28     3585.53     46.50 o
   1   4   0     7115.61     7454.22     70.89 o
   2   4   0    16484.31    16854.84    159.66 o
   3   4   0        7.96        1.47      1.56 o
   4   4   0       58.50       44.48      3.39 o
   5   4   0      837.42      888.12     16.92 o
   6   4   0       21.12       27.17      3.89 o
   7   4   0      123.44      106.08      9.95 o
   8   4   0       32.65       36.75      7.69 o
   9   4   0       10.24        0.06      5.56 o
   1   5   0        2.21        5.46      1.96 o
   2   5   0      912.17     1005.43     11.45 o
   3   5   0      471.75      509.76      9.15 o
   4   5   0      137.04      193.35      6.82 o
   5   5   0      593.93      615.85     14.81 o
   6   5   0      177.04      175.61      9.95 o
   7   5   0       35.61       38.69     10.57 o
   8   5   0       74.56       67.53      9.02 o
   9   5   0       22.69       30.21      8.07 o
   0   6   0      796.21      567.10     17.62 o
   1   6   0    11354.60    10692.32     87.70 o
   2   6   0        7.37        7.14      1.16 o
   3   6   0     1863.12     2002.22     24.53 o
   4   6   0      265.80      218.20      7.04 o
   5   6   0      265.18      254.39     15.97 o
   6   6   0       57.57       63.76      7.75 o
   7   6   0       32.55       26.72      5.07 o
   8   6   0        2.02       -1.14      4.84 o
   9   6   0       38.37       35.05      8.27 o
   1   7   0     2753.05     2663.93     25.58 o
   2   7   0      766.84      542.33      7.12 o
   3   7   0     2748.85     2902.79     37.04 o
   4   7   0     1022.22     1108.41     18.75 o
   5   7   0      106.75       96.79      8.29 o
   6   7   0       99.49      110.15      7.57 o
   7   7   0       15.89       29.83      5.14 o
   8   7   0       23.30       25.50      8.25 o
   9   7   0        5.72        6.85      6.48 o
   0   8   0      806.87      751.36     11.91 o
   1   8   0       85.97      101.49      3.03 o
   2   8   0      588.46      688.92     11.71 o
   3   8   0       32.40       47.83      4.38 o
   4   8   0       14.07       18.03      2.86 o
   5   8   0      293.00      312.76     10.46 o
   6   8   0        0.71        3.65      3.62 o
   7   8   0       39.87       49.45      6.08 o
   8   8   0        1.55       -3.94      4.83 o
   9   8   0       10.91       17.14      7.46 o
   1   9   0        8.10        2.50      1.18 o
   2   9   0      261.65      353.87      7.69 o
   3   9   0       32.92       26.86      2.56 o
   4   9   0       64.55       66.68      4.34 o
   5   9   0      313.22      308.63      9.15 o
   6   9   0      226.09      242.84     15.04 o
   7   9   0      180.20      165.24      9.94 o
   8   9   0        2.89        2.52      5.45 o
   9   9   0        3.72        1.80      6.32 o
   0  10   0      691.77      657.61     12.98 o
   1  10   0      592.63      490.45      7.32 o
   2  10   0        4.23        1.69      1.49 o
   3  10   0      445.67      428.32      8.39 o
   4  10   0        0.08        4.01      2.27 o
   5  10   0      987.80      979.70     18.35 o
   6  10   0        7.93        1.67      5.14 o
   7  10   0       32.32       33.98      5.56 o
   8  10   0       35.12       34.01      7.66 o
   1  11   0      717.72      722.41     10.68 o
   2  11   0       28.21       34.13      2.62 o
   3  11   0      762.23      719.81     10.52 o
   4  11   0      564.17      532.85     11.34 o
   5  11   0      687.68      716.87     16.76 o
   6  11   0        6.56       -0.92      3.70 o
   7  11   0      106.93       81.28      7.56 o
   8  11   0        0.24        2.14      5.92 o
   0  12   0      218.56      265.78     16.98 o
   1  12   0       31.66       43.98      2.62 o
   2  12   0      184.23      184.40      5.16 o
   3  12   0       41.48       42.17      3.19 o
   4  12   0        2.45        4.79      2.43 o
   5  12   0        6.28        4.53      4.81 o
   6  12   0       20.17       18.75      4.88 o
   7  12   0       15.90       13.81      4.80 o
   8  12   0        0.89        7.55      4.81 o
   1  13   0     1782.43     1659.37     21.28 o
   2  13   0     1261.29     1225.69     17.12 o
   3  13   0       43.47       41.61      3.23 o
   4  13   0      308.45      326.74      9.58 o
   5  13   0      191.21      189.88      8.65 o
   6  13   0        0.01        1.92      3.69 o
   7  13   0       70.01       60.82      8.36 o
   8  13   0        5.73        5.79      5.01 o
   0  14   0      494.32      562.02     14.21 o
   1  14   0      384.53      369.46      7.22 o
   2  14   0      148.10      149.59      5.16 o
   3  14   0      884.21      857.82     14.98 o
   4  14   0      168.37      187.32     18.22 o
   5  14   0        4.09        1.85      2.97 o
   6  14   0       57.13       44.23      6.14 o
   7  14   0       66.45       69.51      7.13 o
   1  15   0      581.42      545.80      9.39 o
   2  15   0      456.63      436.21      8.57 o
   3  15   0        3.80        1.64      2.49 o
   4  15   0        0.22        0.04      3.24 o
   5  15   0       35.29       33.00      4.06 o
   6  15   0        2.07        7.03      3.53 o
   7  15   0      268.16      311.26     11.71 o
   0  16   0       33.50       31.88      4.04 o
   1  16   0      831.07      848.43     12.97 o
   2  16   0        8.87        9.26      2.36 o
   3  16   0       27.22       32.92      3.84 o
   4  16   0      187.41      177.88     10.99 o
   5  16   0      172.82      173.17      9.95 o
   6  16   0       50.01       59.35      8.14 o
   7  16   0        1.84        9.79      4.59 o
   1  17   0      209.53      211.31      7.77 o
   2  17   0      115.77      102.15      5.96 o
   3  17   0      269.98      279.85     12.66 o
   4  17   0        4.09        4.53      4.32 o
   5  17   0      105.04      113.20      9.39 o
   6  17   0        6.66       13.58      5.58 o
   0  18   0      267.80      279.96     20.00 o
   1  18   0       58.30       57.92      6.18 o
   2  18   0      130.88      130.13      6.49 o
   3  18   0       11.07       11.07      3.58 o
   4  18   0       41.18       49.97      6.36 o
   5  18   0        6.26        4.95      4.76 o
   6  18   0       36.59       39.91      7.20 o
   1  19   0       15.63       17.88      3.32 o
   2  19   0       60.89       55.82      6.86 o
   3  19   0       23.13       17.91      5.46 o
   4  19   0       13.90       14.60      7.48 o
   5  19   0        7.96       15.95      8.97 o
   0  20   0      142.73      150.21     23.84 o
   1  20   0       41.33       45.23      6.28 o
   2  20   0      208.23      194.11     11.87 o
   3  20   0       15.38       25.05      6.12 o
   4  20   0      204.76      192.34     16.44 o
   5  20   0        1.44        4.10      6.53 o
   1  21   0       42.01       25.55      5.37 o
   2  21   0       26.07       20.11      5.66 o
   3  21   0        6.31        4.06      5.61 o
   4  21   0       17.57       11.12      7.24 o
   0  22   0      166.21      139.72     20.51 o
   1  22   0       32.09       32.11      8.68 o
   2  22   0       10.69       16.99      5.46 o
   3  22   0        7.99        3.06      5.38 o
   1  23   0       12.18        4.98      7.08 o
   2  23   0        5.32        7.85      7.18 o
 -10   1   1        1.09        0.90      8.07 o
  -9   1   1        0.62       -0.63      6.89 o
  -8   1   1      365.19      336.68     18.40 o
  -7   1   1      422.21      397.92     15.98 o
  -6   1   1      229.97      203.23      7.72 o
  -5   1   1        7.10       24.18      2.89 o
  -4   1   1        0.47        4.51      1.86 o
  -3   1   1     1494.89     1437.67     15.23 o
  -2   1   1     8267.14     8435.67     76.11 o
  -1   1   1     1673.51     1520.89     15.00 o
   1   1   1      386.33      474.34      6.05 o
   2   1   1      110.50       78.27      2.76 o
   3   1   1     1405.08     1470.48     23.90 o
   4   1   1       13.49        6.99      2.62 o
   5   1   1       54.41       38.39      4.58 o
   6   1   1       50.36       48.46      4.55 o
   7   1   1        4.52        8.49      4.25 o
   8   1   1       71.71       81.04      8.26 o
   9   1   1        1.53        1.27      4.89 o
  -9   2   1       22.69       10.46     18.33 o
  -8   2   1      140.83      115.23     17.43 o
  -7   2   1       66.89       65.99      8.04 o
  -6   2   1      192.93      175.91     10.31 o
  -5   2   1        0.23        0.90      1.89 o
  -4   2   1      757.80      809.55     19.48 o
  -3   2   1      333.64      306.25      5.18 o
  -2   2   1    22846.96    23653.93    210.96 o
  -1   2   1        5.51        2.11      0.41 o
   0   2   1    11122.02    11509.47    116.05 o
   1   2   1    13188.32    13570.13    147.08 o
   2   2   1     2557.47     2650.71     29.40 o
   3   2   1     3564.93     3648.20     50.17 o
   4   2   1        1.65       11.83      2.81 o
   5   2   1     2186.49     2094.68     42.16 o
   6   2   1      816.67      773.51     16.56 o
   7   2   1      956.89      888.48     22.35 o
   8   2   1       72.80       68.85     10.58 o
   9   2   1       12.29        1.75      5.29 o
  -9   3   1       86.74       90.19     13.83 o
  -8   3   1      223.42      225.61     15.04 o
  -7   3   1      170.38      146.89     11.28 o
  -6   3   1      765.68      777.40     17.22 o
  -5   3   1       26.30       45.90      3.85 o
  -4   3   1     2470.01     2275.46     34.15 o
  -3   3   1     1846.62     1613.56     19.99 o
  -2   3   1     4795.88     5430.13     52.26 o
  -1   3   1     7849.15     8675.50     65.66 o
   0   3   1    14115.91    15044.93    162.10 o
   1   3   1      583.38      741.61      8.24 o
   2   3   1     6704.01     6246.10     64.58 o
   3   3   1      185.99      162.98      5.53 o
   4   3   1     1200.81     1453.83     23.66 o
   5   3   1       14.73       17.28      3.78 o
   6   3   1       66.48       87.22      6.04 o
   7   3   1       28.06       21.71      6.86 o
   8   3   1        0.63        4.33      4.69 o
   9   3   1        0.74       -1.71      5.86 o
  -9   4   1       25.63       35.71      8.40 o
  -8   4   1        6.19        1.85      4.80 o
  -7   4   1        1.51       -3.76      3.40 o
  -6   4   1        1.00        0.04      2.91 o
  -5   4   1        0.66        6.58      3.44 o
  -4   4   1     4264.46     4477.69     55.30 o
  -3   4   1      216.96      261.83      7.18 o
  -2   4   1    20182.84    21031.27    187.95 o
  -1   4   1     5179.63     5495.43     42.03 o
   0   4   1     4177.73     4523.78     49.49 o
   1   4   1     1378.99     1435.25     15.83 o
   2   4   1     1025.25      970.17     16.33 o
   3   4   1     7407.04     7808.88    102.63 o
   4   4   1     4083.45     4065.99     56.84 o
   5   4   1      156.72      144.35      6.89 o
   6   4   1       36.17       36.48      4.38 o
   7   4   1        7.69        9.97      4.46 o
   8   4   1      226.40      195.84     12.13 o
   9   4   1       29.54       15.93      7.32 o
  -9   5   1       31.02       19.66      7.06 o
  -8   5   1        1.92       -2.81      4.82 o
  -7   5   1        3.41        3.42      3.91 o
  -6   5   1      189.21      188.15      9.07 o
  -5   5   1      655.65      664.01     15.41 o
  -4   5   1     1464.50     1441.17     22.94 o
  -3   5   1      459.18      549.36      8.61 o
  -2   5   1     2996.94     3142.05     31.22 o
  -1   5   1       39.52       85.30      2.05 o
   0   5   1    14828.59    14736.32    132.21 o
   1   5   1     3432.09     3603.11     37.72 o
   2   5   1     2362.71     2302.18     23.87 o
   3   5   1     1481.46     1681.40     25.78 o
   4   5   1        0.43        7.31      2.93 o
   5   5   1       15.43       14.67      3.09 o
   6   5   1       37.35       38.02      4.48 o
   7   5   1        3.45        7.45      4.35 o
   8   5   1       43.72       49.95      8.45 o
   9   5   1       71.76       80.67     10.61 o
  -9   6   1       10.97        9.14      6.17 o
  -8   6   1        5.35       13.44      6.22 o
  -7   6   1        1.82        3.62      3.99 o
  -6   6   1       12.46       14.49      3.92 o
  -5   6   1      505.33      510.29     13.02 o
  -4   6   1     8150.25     8313.66     99.44 o
  -3   6   1     1081.68     1033.51     14.02 o
  -2   6   1       99.78       75.35      2.86 o
  -1   6   1     3845.60     3793.42     32.37 o
   0   6   1     1137.43     1156.09     10.68 o
   1   6   1     5022.15     5285.49     51.36 o
   2   6   1     2140.29     2295.19     27.11 o
   3   6   1     3837.32     3994.88     54.56 o
   4   6   1       26.14       17.20      2.53 o
   5   6   1       94.54       74.46      5.09 o
   6   6   1        9.63       10.71      3.33 o
   7   6   1       17.80       11.13      5.17 o
   8   6   1        5.37       12.01      6.07 o
   9   6   1        0.01       -1.20      5.64 o
  -9   7   1        1.08        0.03      6.77 o
  -8   7   1        4.54       -3.79      4.67 o
  -7   7   1       47.37       50.06      6.09 o
  -6   7   1      642.47      640.22     16.58 o
  -5   7   1      354.12      321.10     10.06 o
  -4   7   1     1653.55     1841.21     28.84 o
  -3   7   1        5.31        7.49      1.64 o
  -2   7   1      904.94      952.39     11.38 o
  -1   7   1     1637.92     1482.40     14.36 o
   0   7   1     1809.92     1592.27     15.04 o
   1   7   1       56.33       43.97      2.32 o
   2   7   1        7.52       13.87      2.18 o
   3   7   1      551.71      540.20     16.45 o
   4   7   1      291.67      271.08      7.63 o
   5   7   1       16.48       25.91      3.51 o
   6   7   1        1.29       -2.16      3.04 o
   7   7   1        1.49       -2.75      7.63 o
   8   7   1        1.06        6.01      6.49 o
   9   7   1       20.05       20.87      7.53 o
  -9   8   1        8.78       -6.86      5.33 o
  -8   8   1       46.92       47.22      8.09 o
  -7   8   1       89.26       80.13     10.55 o
  -6   8   1      501.28      483.33     33.75 o
  -5   8   1        7.42       10.20      3.37 o
  -4   8   1     1517.61     1622.36     25.37 o
  -3   8   1      962.98      915.54     12.94 o
  -2   8   1      532.93      507.50      7.68 o
  -1   8   1     1087.44     1082.98     11.12 o
   0   8   1        6.92        5.89      0.99 o
   1   8   1     3776.16     3474.55     32.29 o
   2   8   1     1682.01     1719.22     22.72 o
   3   8   1      549.62      612.46     11.46 o
   4   8   1      221.64      227.22      6.99 o
   5   8   1      197.77      202.31      8.06 o
   6   8   1      396.65      433.35     15.61 o
   7   8   1        7.61        5.32      4.82 o
   8   8   1       56.96       69.15      9.39 o
   9   8   1       28.29       17.59      7.52 o
  -9   9   1        9.00       14.24      7.02 o
  -8   9   1        1.26        2.68      5.60 o
  -7   9   1       30.67       22.06      5.05 o
  -6   9   1      168.83      172.90      9.41 o
  -5   9   1       30.99       23.73      4.96 o
  -4   9   1      673.79      716.96     13.71 o
  -3   9   1      308.67      286.45      6.55 o
  -2   9   1      451.57      422.81     10.80 o
  -1   9   1      114.34      100.64      2.90 o
   0   9   1       41.12       65.70      2.07 o
   1   9   1     1658.51     1692.42     15.86 o
   2   9   1     2372.66     2505.93     29.55 o
   3   9   1       83.80       94.22      7.86 o
   4   9   1        2.35        1.71      2.98 o
   5   9   1       36.40       31.69      4.94 o
   6   9   1       40.37       53.93      6.98 o
   7   9   1        0.11       -5.34      3.81 o
   8   9   1        0.35        7.90      5.98 o
  -9  10   1        9.58       17.30     10.91 o
  -8  10   1        9.89        5.13      4.77 o
  -7  10   1        0.82        9.44      4.27 o
  -6  10   1      335.67      277.94     15.65 o
  -5  10   1       11.26        9.03      3.03 o
  -4  10   1       26.50       28.79      3.14 o
  -3  10   1       75.46       71.73      3.91 o
  -2  10   1       47.23       55.23      4.63 o
  -1  10   1       34.16       48.02      2.36 o
   0  10   1        5.75        3.14      0.99 o
   1  10   1     1292.23     1385.40     15.14 o
   2  10   1      188.39      155.44      5.84 o
   3  10   1      604.69      554.83     10.72 o
   4  10   1       77.15       73.25      6.08 o
   5  10   1      127.05      101.87      6.11 o
   6  10   1       49.12       48.19      5.65 o
   7  10   1        0.64        3.58      4.15 o
   8  10   1       22.39       26.11      7.48 o
  -8  11   1        1.38        2.37      4.62 o
  -7  11   1      216.05      201.96     12.84 o
  -6  11   1       81.16       76.58      7.36 o
  -5  11   1      108.68      109.36      6.21 o
  -4  11   1       23.55       19.95      2.77 o
  -3  11   1      195.66      191.52      8.03 o
  -2  11   1        1.02        0.78      1.56 o
  -1  11   1      285.70      272.38      6.67 o
   0  11   1      476.36      586.95      7.66 o
   1  11   1       87.25       85.07      2.98 o
   2  11   1       48.18       41.44      2.37 o
   3  11   1      147.22      146.20      7.68 o
   4  11   1       26.87       37.26      4.14 o
   5  11   1       53.65       61.11     10.14 o
   6  11   1       41.03       37.18      5.29 o
   7  11   1      120.75      103.61      8.25 o
   8  11   1       14.50        6.51      6.00 o
  -8  12   1        6.16       -3.65     10.55 o
  -7  12   1      277.40      248.13     17.65 o
  -6  12   1       14.22       13.94      3.99 o
  -5  12   1      415.61      434.74     11.02 o
  -4  12   1       24.81       20.51      2.57 o
  -3  12   1      281.54      273.20      6.75 o
  -2  12   1      380.52      359.14      7.24 o
  -1  12   1      673.25      683.86     11.31 o
   0  12   1       72.60       99.33      2.84 o
   1  12   1      628.31      641.01      9.87 o
   2  12   1       65.93       67.91      2.91 o
   3  12   1     1062.58     1016.73     16.90 o
   4  12   1      320.84      321.01      8.49 o
   5  12   1       21.75       25.30      4.21 o
   6  12   1       22.14       14.63      4.33 o
   7  12   1       40.09       44.78      6.14 o
   8  12   1        9.05        7.43      9.73 o
  -8  13   1        1.43        0.65      4.85 o
  -7  13   1       15.15       14.05      5.97 o
  -6  13   1        4.52       10.34      3.72 o
  -5  13   1      463.53      504.08     11.21 o
  -4  13   1      127.89      117.08      5.88 o
  -3  13   1      428.59      451.68      9.02 o
  -2  13   1      349.39      321.22      6.97 o
  -1  13   1       32.29       22.78      3.58 o
   0  13   1      112.61      104.34      4.61 o
   1  13   1      208.11      214.10      5.71 o
   2  13   1      298.88      289.86      5.56 o
   3  13   1      119.50      133.27      6.50 o
   4  13   1        1.12        1.46      2.60 o
   5  13   1       11.81        5.50      3.49 o
   6  13   1       15.65       14.26      4.42 o
   7  13   1       60.62       74.07      7.33 o
   8  13   1        7.68        3.02      5.93 o
  -8  14   1        3.86        3.12      4.31 o
  -7  14   1        0.94        4.54      3.90 o
  -6  14   1       35.12       33.15      4.51 o
  -5  14   1       68.75       83.93      5.24 o
  -4  14   1       76.72       89.46      5.94 o
  -3  14   1      573.88      581.23     12.14 o
  -2  14   1       49.08       32.57      2.91 o
  -1  14   1        9.90       10.59      2.02 o
   0  14   1        9.81        5.56      1.62 o
   1  14   1      873.21      797.08     13.41 o
   2  14   1       93.05       78.57      4.26 o
   3  14   1       44.13       48.72      3.99 o
   4  14   1      130.56      129.46      6.16 o
   5  14   1      210.72      198.51     12.45 o
   6  14   1      194.72      233.78     10.63 o
   7  14   1        2.58       12.20      4.94 o
  -7  15   1        6.44        3.09      3.95 o
  -6  15   1        8.51        7.49      3.41 o
  -5  15   1      293.68      291.60     15.50 o
  -4  15   1      615.74      598.40     15.64 o
  -3  15   1       20.99       22.59      3.14 o
  -2  15   1      700.35      725.38     11.96 o
  -1  15   1      143.52      135.91      5.07 o
   0  15   1      537.29      530.82      8.97 o
   1  15   1       23.72       31.71      3.83 o
   2  15   1      295.61      267.22      7.76 o
   3  15   1       16.21        8.27      2.39 o
   4  15   1        9.27        2.85      2.55 o
   5  15   1      210.82      201.60      8.25 o
   6  15   1        5.04        6.32      4.15 o
   7  15   1       27.14       33.19      6.18 o
  -7  16   1        0.10        5.79      3.84 o
  -6  16   1       11.43        9.96      5.55 o
  -5  16   1       25.22       17.01      7.15 o
  -4  16   1       73.32       86.50      7.02 o
  -3  16   1        2.16        1.10      4.02 o
  -2  16   1        4.11        5.00      2.83 o
  -1  16   1       53.39       52.87      3.70 o
   0  16   1      240.13      226.74      7.61 o
   1  16   1       25.89       26.35      4.92 o
   2  16   1       41.57       49.41      7.36 o
   3  16   1      171.09      194.98      8.00 o
   4  16   1        2.83       -2.22      3.19 o
   5  16   1        1.12        1.91      3.34 o
   6  16   1       54.30       55.23      5.46 o
   7  16   1       42.44       42.19      6.92 o
  -7  17   1       64.28       83.95      9.91 o
  -6  17   1       66.42       76.63      9.11 o
  -5  17   1       35.66       39.01      6.72 o
  -4  17   1       43.61       41.41      6.16 o
  -3  17   1      165.63      175.50      8.77 o
  -2  17   1      398.21      418.44     11.68 o
  -1  17   1      340.77      339.26      9.94 o
   0  17   1       76.93       78.20      6.81 o
   1  17   1        3.10        0.18      2.93 o
   2  17   1       80.51       83.82      6.56 o
   3  17   1       15.92       20.98      6.52 o
   4  17   1        7.19        6.34      4.14 o
   5  17   1       68.23       63.67      7.34 o
   6  17   1        2.04        2.16      3.65 o
  -6  18   1        2.89        8.13      5.60 o
  -5  18   1       27.51       32.27      6.76 o
  -4  18   1       48.20       51.05      6.71 o
  -3  18   1        1.69        2.98      3.32 o
  -2  18   1       85.83       95.00      7.47 o
  -1  18   1      211.25      209.59      8.01 o
   0  18   1       37.02       33.51      5.19 o
   1  18   1       83.56       71.03      7.19 o
   2  18   1       52.10       57.09      6.97 o
   3  18   1       40.92       38.32      7.94 o
   4  18   1      368.27      372.22     49.09 o
   5  18   1       13.27       22.33      7.88 o
   6  18   1       47.79       40.55     16.02 o
  -6  19   1       10.63       20.05      6.64 o
  -5  19   1        6.14        7.80      5.42 o
  -4  19   1      241.60      276.53     21.79 o
  -3  19   1      519.21      552.20     14.72 o
  -2  19   1      174.50      175.13     20.06 o
  -1  19   1        8.10        3.92      3.07 o
   0  19   1       14.28        2.69      5.80 o
   1  19   1      198.52      201.77     11.05 o
   2  19   1        1.52        6.85      4.81 o
   3  19   1       55.67       63.64      9.71 o
   4  19   1       25.07       28.65     14.23 o
   5  19   1       25.47       45.65     13.84 o
  -5  20   1       42.66       32.14      9.05 o
  -4  20   1        5.40       16.70      7.56 o
  -3  20   1        0.13       -3.01      3.43 o
  -2  20   1        0.48        2.80      4.40 o
  -1  20   1       46.52       44.67      4.56 o
   0  20   1        3.92        0.24      3.63 o
   1  20   1       88.62       70.46      7.51 o
   2  20   1       98.03       92.41      9.12 o
   3  20   1        1.56        0.67      6.67 o
   4  20   1       36.70       39.48      9.04 o
   5  20   1       34.38       37.79      9.30 o
  -4  21   1        0.26       -5.63     10.90 o
  -3  21   1       23.47       29.60      6.29 o
  -2  21   1        2.75        0.20      4.33 o
  -1  21   1      220.99      206.57     14.79 o
   0  21   1        0.05        2.46      4.21 o
   1  21   1        0.00       -4.25      6.91 o
   2  21   1       92.60       73.23      8.33 o
   3  21   1       85.92       75.36     10.73 o
   4  21   1       17.96       17.92     12.05 o
  -3  22   1       17.18        5.82      8.18 o
  -2  22   1       37.25       32.72      8.62 o
  -1  22   1       14.18       12.87      7.59 o
   0  22   1       22.22       11.54      6.89 o
   1  22   1       21.23       27.46      7.67 o
   2  22   1        1.69        0.64      4.60 o
   3  22   1       25.93       13.71      7.51 o
  -2  23   1       28.03       30.19      8.81 o
  -1  23   1        3.55       10.29      7.14 o
   0  23   1       17.67       16.47      7.81 o
   1  23   1        4.31        8.93      7.15 o
   2  23   1       59.18       81.86     13.37 o
 -10   0   2       41.51       49.99     16.66 o
  -9   0   2       25.28       29.23     12.82 o
  -8   0   2      286.37      284.57     29.48 o
  -7   0   2      907.33      963.94     46.40 o
  -6   0   2      757.51      751.98     29.87 o
  -5   0   2        2.63        0.84      3.22 o
  -4   0   2      818.67      753.88     16.89 o
  -3   0   2     1929.72     1931.77     27.46 o
  -2   0   2     7833.56     7571.02    125.15 o
  -1   0   2    22213.88    21752.28    251.94 o
   0   0   2     5218.92     5199.90     75.44 o
   1   0   2     1948.12     2402.25     36.56 o
   2   0   2     4718.47     4686.17     69.89 o
   3   0   2      185.87      149.17      7.39 o
   4   0   2       31.95       52.95      8.84 o
   5   0   2       57.70       49.74      7.25 o
   6   0   2      584.90      542.99     22.02 o
   7   0   2      431.09      432.12     20.76 o
   8   0   2       75.75       55.74     10.42 o
   9   0   2       22.82        9.47      8.07 o
 -10   1   2        0.72       16.54     16.41 o
  -9   1   2        0.83       -8.44      5.72 o
  -8   1   2       45.69       58.73     10.94 o
  -7   1   2      154.98      179.78     27.56 o
  -6   1   2      280.44      263.30     12.14 o
  -5   1   2      658.40      672.55     14.82 o
  -4   1   2      273.94      258.08      6.71 o
  -3   1   2     2094.53     2335.48     24.33 o
  -2   1   2     4487.75     4489.72     45.93 o
  -1   1   2     1233.32     1259.48     12.25 o
   0   1   2    11246.47    11782.65    118.91 o
   1   1   2     2845.81     2863.94     30.42 o
   2   1   2      160.44      181.83      4.53 o
   3   1   2      392.75      409.51      8.33 o
   4   1   2       60.85       45.36      4.31 o
   5   1   2      370.86      324.02     12.40 o
   6   1   2      179.94      177.41      9.96 o
   7   1   2       98.04       95.91     10.63 o
   8   1   2       30.51       10.36      5.98 o
   9   1   2        6.26        6.70      5.50 o
 -10   2   2       13.48        7.36      9.38 o
  -9   2   2       10.79        0.28      6.89 o
  -8   2   2      132.03      126.37     14.22 o
  -7   2   2        0.07        4.97      4.32 o
  -6   2   2        0.10        0.88      2.66 o
  -5   2   2        1.37       -0.36      2.11 o
  -4   2   2     1600.58     1551.51     23.75 o
  -3   2   2      802.94      730.48      8.73 o
  -2   2   2      933.55      894.54      9.99 o
  -1   2   2     4204.31     4044.35     35.32 o
   0   2   2      725.65      689.83      7.80 o
   1   2   2     1383.16     1171.07     13.55 o
   2   2   2      845.60      768.26     10.26 o
   3   2   2       60.15       49.50      3.53 o
   4   2   2     2197.09     2275.75     38.51 o
   5   2   2      677.16      691.77     16.80 o
   6   2   2       10.31       16.44      4.77 o
   7   2   2        4.51        4.04      6.44 o
   8   2   2       20.19       16.99      5.41 o
   9   2   2       13.74        6.20      5.47 o
 -10   3   2       12.21       11.10      9.60 o
  -9   3   2        1.30        1.29      7.69 o
  -8   3   2        0.05        0.08     13.97 o
  -7   3   2        0.23       -2.45      3.55 o
  -6   3   2        0.01       -0.33      2.58 o
  -5   3   2      339.49      330.38     11.24 o
  -4   3   2       27.68       42.04      3.17 o
  -3   3   2       32.52       35.87      2.16 o
  -2   3   2       58.32       81.43      3.37 o
  -1   3   2    19621.57    19558.26    159.70 o
   0   3   2     2796.84     2981.54     29.47 o
   1   3   2      991.90     1039.20     13.08 o
   2   3   2     1135.56     1053.46     17.77 o
   3   3   2     1893.63     1964.02     29.18 o
   4   3   2      219.55      259.59      9.12 o
   5   3   2      254.38      243.76     16.16 o
   6   3   2      138.69      116.37     10.84 o
   7   3   2       13.71       11.99      4.63 o
   8   3   2        0.38        6.77      4.52 o
   9   3   2        4.31        1.02      5.18 o
  -9   4   2      107.98       91.74     13.94 o
  -8   4   2       65.42       54.85     10.38 o
  -7   4   2       67.11       52.35      6.01 o
  -6   4   2        6.41       11.57      4.28 o
  -5   4   2      130.82      105.07      5.48 o
  -4   4   2       90.75       57.01      3.68 o
  -3   4   2     2699.67     2572.35     27.91 o
  -2   4   2       52.02       35.68      2.04 o
  -1   4   2     4446.88     5338.35     44.55 o
   0   4   2      230.12      188.60      2.76 o
   1   4   2    16187.16    16493.09    166.53 o
   2   4   2     2761.63     2635.76     30.94 o
   3   4   2        7.77        5.68      2.20 o
   4   4   2      217.86      213.67      7.80 o
   5   4   2      199.05      209.07      9.76 o
   6   4   2       58.50       67.32      6.43 o
   7   4   2        0.16        0.11      3.89 o
   8   4   2        0.79       -3.56      4.51 o
   9   4   2       23.03       25.93      7.92 o
  -9   5   2        0.21        4.28      7.81 o
  -8   5   2        4.42        2.40      5.13 o
  -7   5   2       10.16        9.31      4.04 o
  -6   5   2       85.76       90.73      6.74 o
  -5   5   2      153.34      148.55      8.33 o
  -4   5   2     2134.59     2140.13     28.74 o
  -3   5   2     1536.24     1343.81     14.77 o
  -2   5   2       52.51      102.19      2.12 o
  -1   5   2     4047.75     4104.53     34.69 o
   0   5   2       51.15       59.35      2.55 o
   1   5   2       30.96       41.54      3.08 o
   2   5   2     2861.20     2900.86     36.94 o
   3   5   2      976.89      848.49     14.87 o
   4   5   2      230.02      196.67      7.02 o
   5   5   2      114.37      121.45      7.49 o
   6   5   2        8.01        3.58      3.71 o
   7   5   2      231.79      221.59     12.10 o
   8   5   2       26.96       36.57      6.58 o
   9   5   2       42.88       46.75      9.10 o
  -9   6   2       11.53        5.25      9.23 o
  -8   6   2       75.95       85.43     10.09 o
  -7   6   2      250.42      269.01     11.95 o
  -6   6   2      186.05      207.41      9.96 o
  -5   6   2      155.93      149.09      7.69 o
  -4   6   2      727.39      802.39     12.01 o
  -3   6   2       43.24       55.69      3.39 o
  -2   6   2      621.85      759.16      8.67 o
  -1   6   2    20128.39    19995.10    170.88 o
   0   6   2       22.96       13.67      1.62 o
   1   6   2      573.82      652.62      7.75 o
   2   6   2      147.06      181.94      4.26 o
   3   6   2      588.49      711.79     13.04 o
   4   6   2        1.37       -2.09      2.18 o
   5   6   2       59.48       61.55      5.65 o
   6   6   2       60.21       79.41      8.86 o
   7   6   2       18.37       25.69      5.29 o
   8   6   2       22.40       15.62      8.10 o
   9   6   2        3.86       -0.34      6.02 o
  -9   7   2       10.85       23.38      8.98 o
  -8   7   2       14.99       21.46      6.57 o
  -7   7   2       17.90       23.71      7.77 o
  -6   7   2     1457.35     1347.41     26.91 o
  -5   7   2       97.33       82.96      5.86 o
  -4   7   2       29.03       30.05      2.77 o
  -3   7   2      158.30      141.82      4.20 o
  -2   7   2     1816.35     1790.67     18.04 o
  -1   7   2     1412.11     1571.26     16.80 o
   0   7   2     4170.05     4038.83     49.35 o
   1   7   2     1063.71      900.20     14.49 o
   2   7   2      775.63      762.01     11.89 o
   3   7   2      446.28      536.77     10.65 o
   4   7   2       83.14       84.02      5.03 o
   5   7   2      334.99      358.06     10.19 o
   6   7   2        2.89       -1.10      3.02 o
   7   7   2      105.95      102.40     10.12 o
   8   7   2        1.67        5.04      9.47 o
   9   7   2        3.11        1.31     11.84 o
  -9   8   2        0.55       11.04      7.01 o
  -8   8   2        0.08       -2.48      5.15 o
  -7   8   2       84.60       90.60      9.09 o
  -6   8   2      599.13      591.27     15.85 o
  -5   8   2      658.85      628.84     14.97 o
  -4   8   2       40.90       43.35      3.08 o
  -3   8   2      740.65      739.62     10.33 o
  -2   8   2     2811.91     3106.62     33.76 o
  -1   8   2       20.72       11.93      1.20 o
   0   8   2        3.97        7.17      1.58 o
   1   8   2     1344.73     1664.23     37.43 o
   2   8   2        2.95       11.01      1.97 o
   3   8   2       22.66       20.34      3.89 o
   4   8   2       72.67       90.37      5.19 o
   5   8   2        1.12        1.99      2.69 o
   6   8   2        0.05        3.73      4.55 o
   7   8   2      156.65      131.81     11.44 o
   8   8   2       74.14       73.49     15.03 o
  -9   9   2        0.22        5.42      6.30 o
  -8   9   2      112.69      103.46      8.83 o
  -7   9   2        7.06       -0.85      3.83 o
  -6   9   2      139.43      141.89      8.51 o
  -5   9   2      107.44       98.00     10.45 o
  -4   9   2       91.91       93.23      4.43 o
  -3   9   2        0.11        0.60      1.64 o
  -2   9   2      849.40      870.25     11.56 o
  -1   9   2     1994.85     2075.66     23.27 o
   0   9   2     1945.72     1938.94     25.61 o
   1   9   2       83.63      133.24      5.24 o
   2   9   2       18.07       17.81      1.82 o
   3   9   2      418.47      409.57     10.21 o
   4   9   2        9.60        4.42      2.68 o
   5   9   2       12.44       12.62      3.22 o
   6   9   2      583.58      642.64     17.04 o
   7   9   2       10.15       12.66      5.71 o
   8   9   2        0.65       -1.95      6.91 o
  -9  10   2       12.94       18.89      7.28 o
  -8  10   2        1.86       -0.91      4.17 o
  -7  10   2       87.60       78.63      7.19 o
  -6  10   2      589.78      523.89     14.71 o
  -5  10   2      337.29      335.42      9.55 o
  -4  10   2      443.23      427.95     10.14 o
  -3  10   2       66.92       51.82      3.23 o
  -2  10   2     1083.70     1105.12     15.20 o
  -1  10   2       12.46       17.40      2.04 o
   0  10   2     1980.13     2068.57     27.22 o
   1  10   2       17.99        7.36      1.97 o
   2  10   2     1125.02     1187.09     16.76 o
   3  10   2      157.26      167.06      5.63 o
   4  10   2       41.05       42.14      3.74 o
   5  10   2       21.43       18.69      4.02 o
   6  10   2        0.09        6.45      3.98 o
   7  10   2        0.34       -6.89      4.66 o
   8  10   2        3.92        3.77      5.79 o
  -9  11   2       19.19        5.29     10.91 o
  -8  11   2      143.06      140.36      9.93 o
  -7  11   2        3.22        0.06      3.90 o
  -6  11   2      476.17      482.81     12.68 o
  -5  11   2      151.68      142.46      6.93 o
  -4  11   2       38.89       44.86      2.94 o
  -3  11   2      394.06      354.43      7.49 o
  -2  11   2     1279.07     1254.71     16.99 o
  -1  11   2     1015.38     1149.93     13.40 o
   0  11   2      529.81      544.80     11.43 o
   1  11   2       44.22       55.60      2.70 o
   2  11   2     1378.67     1343.77     16.12 o
   3  11   2     1699.90     1673.98     28.71 o
   4  11   2      124.61      145.27      6.39 o
   5  11   2       77.12       82.39      6.40 o
   6  11   2        0.26       -0.88      3.68 o
   7  11   2       63.26       53.90     11.37 o
   8  11   2      121.80      101.44     11.38 o
  -8  12   2      160.39      151.25      9.20 o
  -7  12   2       21.82       17.15      4.35 o
  -6  12   2       61.74       58.82      6.63 o
  -5  12   2        4.75        6.08      2.82 o
  -4  12   2        0.34        0.43      2.25 o
  -3  12   2      316.52      298.29      7.07 o
  -2  12   2      996.51      988.93     14.34 o
  -1  12   2      960.69     1046.95     13.50 o
   0  12   2      557.41      539.12     11.60 o
   1  12   2       85.18       83.53      3.32 o
   2  12   2      102.85      117.01      3.45 o
   3  12   2       41.72       52.90      3.91 o
   4  12   2      262.88      273.95      8.04 o
   5  12   2       63.98       66.04      5.86 o
   6  12   2       67.78       65.44      7.81 o
   7  12   2       13.73        9.45      4.77 o
   8  12   2       21.89       37.62      8.40 o
  -8  13   2       81.93       85.81      7.53 o
  -7  13   2       25.36       25.68      4.76 o
  -6  13   2        8.29        7.53      3.30 o
  -5  13   2      218.80      241.27      7.47 o
  -4  13   2      456.77      448.50      9.82 o
  -3  13   2      973.01      964.17     14.88 o
  -2  13   2      533.61      546.00      9.61 o
  -1  13   2       24.97       28.71      2.14 o
   0  13   2      791.08      769.05     18.49 o
   1  13   2      121.18      111.62      6.00 o
   2  13   2        0.09       -0.66      1.28 o
   3  13   2      170.68      167.70      5.12 o
   4  13   2        9.26        7.02      3.11 o
   5  13   2        0.08        3.07      3.49 o
   6  13   2        2.75        7.77      3.98 o
   7  13   2        0.03        7.34      4.59 o
  -8  14   2       73.64       74.43      7.09 o
  -7  14   2        0.99        5.78      3.94 o
  -6  14   2        3.18        2.22      3.23 o
  -5  14   2      318.77      363.58     15.21 o
  -4  14   2       60.99       56.67      7.59 o
  -3  14   2      159.90      157.98      6.01 o
  -2  14   2      443.54      453.37      8.71 o
  -1  14   2      432.58      448.44      9.93 o
   0  14   2       17.42       20.49      3.36 o
   1  14   2       33.36       26.78      3.67 o
   2  14   2        5.28        6.31      4.22 o
   3  14   2       30.83       27.29      3.24 o
   4  14   2       45.53       39.90      4.38 o
   5  14   2        0.91        4.68      3.49 o
   6  14   2       49.23       50.22      6.11 o
   7  14   2        1.30        5.53      4.78 o
  -7  15   2        4.03        4.22      5.85 o
  -6  15   2       23.56       30.87      7.63 o
  -5  15   2      271.70      298.35     12.58 o
  -4  15   2      196.24      208.92      9.06 o
  -3  15   2       82.04       86.36      5.01 o
  -2  15   2      227.63      219.15      6.41 o
  -1  15   2      859.70      920.70     13.67 o
   0  15   2      122.64      111.42      6.25 o
   1  15   2      774.24      733.46     15.61 o
   2  15   2        4.38        3.53      2.97 o
   3  15   2      104.82       88.81      5.06 o
   4  15   2       68.60       78.27      7.88 o
   5  15   2       92.72      127.00     10.21 o
   6  15   2       25.62       43.61      6.96 o
   7  15   2        0.09        3.69      4.82 o
  -7  16   2       41.61       37.41      7.79 o
  -6  16   2       91.44       88.49     10.87 o
  -5  16   2       18.53       15.89      5.57 o
  -4  16   2       20.34       21.99      5.43 o
  -3  16   2      161.85      175.54      8.68 o
  -2  16   2       15.43       17.98      3.34 o
  -1  16   2       51.02       45.94      6.03 o
   0  16   2       59.73       52.00      5.11 o
   1  16   2      329.69      346.23     11.23 o
   2  16   2      157.47      151.93      8.56 o
   3  16   2       26.72       17.55      5.15 o
   4  16   2       70.57       84.07      5.01 o
   5  16   2        0.10        1.22      3.39 o
   6  16   2       10.50       18.57      4.76 o
  -7  17   2        9.25        4.24      5.74 o
  -6  17   2        7.21        6.10      5.43 o
  -5  17   2        4.58       -3.79      4.47 o
  -4  17   2      109.41      107.41      9.06 o
  -3  17   2      313.41      301.48     10.67 o
  -2  17   2       73.98       69.49      5.52 o
  -1  17   2       26.62       27.47      4.44 o
   0  17   2      304.07      276.30     12.69 o
   1  17   2       50.99       53.56      5.50 o
   2  17   2      217.83      210.66     10.32 o
   3  17   2       34.00       53.19      7.00 o
   4  17   2       16.45       19.87      6.16 o
   5  17   2       11.72        7.19      3.81 o
   6  17   2        6.57        2.79      6.71 o
  -6  18   2        0.05        6.73      5.49 o
  -5  18   2       24.77       30.61      8.00 o
  -4  18   2        5.81        4.42      4.70 o
  -3  18   2       52.45       62.11      5.87 o
  -2  18   2      106.39      113.60      6.99 o
  -1  18   2        2.30        4.15      4.54 o
   0  18   2      291.28      246.53     20.99 o
   1  18   2      201.24      188.63     11.38 o
   2  18   2      251.94      251.81     24.76 o
   3  18   2      129.05      139.62     13.35 o
   4  18   2       51.72       66.66     10.41 o
   5  18   2       58.33       55.00     10.24 o
   6  18   2        2.98        5.29      4.40 o
  -6  19   2       43.78       36.41      7.54 o
  -5  19   2        5.83        4.38      5.08 o
  -4  19   2        6.52        3.00     10.07 o
  -3  19   2       24.73       40.34      5.38 o
  -2  19   2       94.88      108.95     10.25 o
  -1  19   2       19.57       11.83      4.72 o
   0  19   2      160.21      151.16     10.84 o
   1  19   2       27.37       33.87      6.22 o
   2  19   2        3.03        9.58      4.92 o
   3  19   2        0.02        2.54      5.95 o
   4  19   2       29.49       39.87     10.51 o
   5  19   2        2.34       -0.13      6.34 o
  -5  20   2        0.12        0.30      5.91 o
  -4  20   2      138.58      161.99     11.77 o
  -3  20   2       88.96      107.28      8.33 o
  -2  20   2       37.18       41.57      8.29 o
  -1  20   2       38.29       39.13      6.12 o
   0  20   2       66.15       65.79     14.42 o
   1  20   2       24.30       27.70      5.83 o
   2  20   2      318.52      293.43     14.60 o
   3  20   2        5.44        6.04      6.64 o
   4  20   2       19.86       17.69      7.88 o
  -4  21   2       33.74       48.37      6.89 o
  -3  21   2       19.02       23.50     13.55 o
  -2  21   2      107.91       97.38      8.54 o
  -1  21   2       37.21       34.01      5.83 o
   0  21   2      133.71      141.86     10.29 o
   1  21   2       12.58       15.97      5.42 o
   2  21   2       92.20      122.11     12.65 o
   3  21   2        4.09        3.27      6.43 o
   4  21   2       63.41       66.07     11.31 o
  -3  22   2        1.81       -2.60      5.69 o
  -2  22   2       16.03       11.66      7.25 o
  -1  22   2       16.04       32.13      6.18 o
   0  22   2       84.37       85.67      8.45 o
   1  22   2       72.21       67.39      8.23 o
   2  22   2      209.97      198.32     18.65 o
   3  22   2       27.41       21.27      7.95 o
  -2  23   2        4.64        3.38      6.71 o
  -1  23   2        6.02        9.79     11.92 o
   0  23   2       25.09       26.98      6.45 o
   1  23   2       58.15       34.38      6.80 o
 -10   1   3       10.45        6.67      8.88 o
  -9   1   3        8.25       -5.14      6.64 o
  -8   1   3      100.43       82.35     12.03 o
  -7   1   3      261.00      268.77     13.39 o
  -6   1   3        2.18        3.85      3.02 o
  -5   1   3      248.04      227.93      6.41 o
  -4   1   3     1056.91     1032.16     16.92 o
  -3   1   3      535.67      529.74      7.20 o
  -2   1   3       92.17       87.05      2.08 o
  -1   1   3     1866.03     1864.25     18.30 o
   0   1   3     3358.10     3026.42     32.40 o
   1   1   3     2484.39     2179.81     24.27 o
   2   1   3      821.62      790.53     16.64 o
   3   1   3      269.89      216.85      6.62 o
   4   1   3       29.19       33.34      4.11 o
   5   1   3      450.21      439.46     13.03 o
   6   1   3      427.59      442.31     14.05 o
   7   1   3       88.07       94.76      8.34 o
   8   1   3       20.79       27.23      6.13 o
   9   1   3        3.26       -0.02      5.39 o
 -10   2   3       11.00        5.05      9.34 o
  -9   2   3        0.80        0.83      7.12 o
  -8   2   3      106.62      120.24     14.05 o
  -7   2   3      121.55      118.63      9.42 o
  -6   2   3      434.45      401.66     13.06 o
  -5   2   3        1.11        1.60      1.74 o
  -4   2   3      258.29      241.58      5.86 o
  -3   2   3      307.41      249.90      4.73 o
  -2   2   3     3988.31     3851.47     35.76 o
  -1   2   3     3663.54     3337.48     33.36 o
   0   2   3     1635.60     1543.68     17.49 o
   1   2   3      515.75      456.72      6.87 o
   2   2   3     1125.08     1255.28     17.98 o
   3   2   3       16.41        7.69      2.79 o
   4   2   3        0.33       11.09      3.03 o
   5   2   3      187.11      182.12      9.35 o
   6   2   3        3.82        2.55      3.47 o
   7   2   3       20.94       18.17      5.18 o
   8   2   3        0.19       -3.57      4.28 o
   9   2   3        3.15        9.84      5.91 o
 -10   3   3       39.85       57.49     13.87 o
  -9   3   3      138.54      118.41     18.33 o
  -8   3   3       77.77       72.03     11.32 o
  -7   3   3       20.96       18.52      5.33 o
  -6   3   3        3.80        2.56      2.86 o
  -5   3   3      190.18      209.75      6.85 o
  -4   3   3      318.07      370.66      7.52 o
  -3   3   3      799.63      800.00     10.70 o
  -2   3   3    14641.95    14568.33    124.28 o
  -1   3   3     2366.50     2180.87     21.33 o
   0   3   3       34.62       40.82      2.58 o
   1   3   3      977.80      882.96     12.13 o
   2   3   3      571.74      572.48     10.71 o
   3   3   3     2584.04     2574.46     37.41 o
   4   3   3     2227.95     2151.55     48.77 o
   5   3   3     1032.45     1037.55     28.23 o
   6   3   3       88.19       94.38      7.58 o
   7   3   3       49.33       50.14      6.74 o
   8   3   3       43.29       48.46      8.22 o
   9   3   3       35.76       47.75      7.82 o
 -10   4   3        6.54        3.34      8.54 o
  -9   4   3        5.02       16.29      8.97 o
  -8   4   3      102.83      118.47     41.40 o
  -7   4   3       14.35       11.15      5.41 o
  -6   4   3      228.46      220.11     10.32 o
  -5   4   3      286.22      291.06      8.08 o
  -4   4   3     1710.79     1658.39     22.50 o
  -3   4   3      298.42      265.53      6.19 o
  -2   4   3        6.02       25.20      2.28 o
  -1   4   3      579.35      620.13     11.10 o
   0   4   3      192.29      147.99      4.02 o
   1   4   3     2542.85     2381.69     24.72 o
   2   4   3      803.41      726.36     14.88 o
   3   4   3      460.02      456.57      9.99 o
   4   4   3      181.08      168.83      7.26 o
   5   4   3      170.79      157.53      8.73 o
   6   4   3       73.58       77.18      7.00 o
   7   4   3       20.17       13.06      5.70 o
   8   4   3       10.95        8.59      5.01 o
   9   4   3        0.04        2.94      5.57 o
  -9   5   3        5.53        9.11      8.61 o
  -8   5   3        9.73        6.67      8.46 o
  -7   5   3      231.89      271.26     25.62 o
  -6   5   3       40.24       30.98      4.67 o
  -5   5   3      852.35      847.52     15.57 o
  -4   5   3      623.58      579.80      9.02 o
  -3   5   3      533.74      603.70      7.80 o
  -2   5   3       21.54        4.97      1.08 o
  -1   5   3     1482.79     1329.01     15.62 o
   0   5   3     5162.35     5810.59     56.75 o
   1   5   3     2180.06     2026.37     26.17 o
   2   5   3     1524.28     1464.22     20.11 o
   3   5   3      218.89      233.62      6.68 o
   4   5   3      133.90      126.91      7.18 o
   5   5   3       49.64       55.63      5.55 o
   6   5   3      101.97       75.89      7.05 o
   7   5   3       34.15       48.84      8.85 o
   8   5   3        2.29       -2.07      4.51 o
  -9   6   3       23.22       14.94     12.31 o
  -8   6   3        2.68       19.26      8.84 o
  -7   6   3       24.33       19.48      6.22 o
  -6   6   3      643.35      665.99     31.74 o
  -5   6   3      116.79      113.63      5.74 o
  -4   6   3      271.77      224.66      5.91 o
  -3   6   3        1.11        1.84      1.18 o
  -2   6   3     4154.04     4324.71     42.69 o
  -1   6   3       56.91       73.84      2.47 o
   0   6   3      169.08      225.92      6.11 o
   1   6   3        2.34        1.34      1.11 o
   2   6   3     1265.68     1365.12     18.89 o
   3   6   3       31.44       19.61      3.47 o
   4   6   3        0.25       -2.67      1.90 o
   5   6   3       24.30       12.55      3.72 o
   6   6   3       48.91       37.91      6.55 o
   7   6   3       27.43       13.48      5.21 o
   8   6   3       70.10       64.94      8.05 o
  -9   7   3       48.43       56.26     11.92 o
  -8   7   3      263.46      258.95     15.23 o
  -7   7   3      270.23      269.36     14.02 o
  -6   7   3      141.72      125.03      7.93 o
  -5   7   3      110.54      101.32      4.59 o
  -4   7   3      734.08      775.50     12.70 o
  -3   7   3       30.31       39.38      2.10 o
  -2   7   3     2485.17     2567.67     30.16 o
  -1   7   3      503.85      521.21      7.03 o
   0   7   3       80.00       62.43      5.11 o
   1   7   3       89.65      132.77      4.20 o
   2   7   3       10.30       24.09      2.70 o
   3   7   3      224.23      271.10      8.86 o
   4   7   3       22.41       22.86      3.21 o
   5   7   3       35.72       42.82      4.46 o
   6   7   3      507.41      525.06     15.71 o
   7   7   3       43.76       52.38      6.83 o
   8   7   3        8.13        0.01      6.04 o
  -9   8   3        2.59       11.78     15.00 o
  -8   8   3        0.04       -0.77      4.83 o
  -7   8   3       21.54       19.31      5.68 o
  -6   8   3      130.31      115.04      8.03 o
  -5   8   3      376.19      380.55      8.66 o
  -4   8   3      169.77      190.77      7.67 o
  -3   8   3      391.14      368.16      7.82 o
  -2   8   3       42.40       58.58      2.83 o
  -1   8   3     4703.24     4360.12     43.19 o
   0   8   3     1213.37     1029.72     18.99 o
   1   8   3     1010.28     1006.91     17.16 o
   2   8   3     2974.02     3223.51     46.00 o
   3   8   3      267.94      278.40      7.30 o
   4   8   3      237.87      232.84      7.74 o
   5   8   3      443.91      476.59     24.35 o
   6   8   3       17.11       25.72      5.06 o
   7   8   3        0.22       -2.24      4.69 o
   8   8   3        4.73        0.76      6.01 o
  -9   9   3       61.10       74.86     13.07 o
  -8   9   3       26.86       19.26      6.94 o
  -7   9   3       11.40        9.79      4.44 o
  -6   9   3      438.99      428.35     18.35 o
  -5   9   3        5.61       10.89      3.44 o
  -4   9   3      314.05      298.42      6.20 o
  -3   9   3      209.64      222.03      5.39 o
  -2   9   3       27.20       48.83      4.25 o
  -1   9   3      568.47      633.65      8.26 o
   0   9   3       38.30       63.73      5.50 o
   1   9   3        8.17        7.75      2.61 o
   2   9   3      658.00      657.49     11.36 o
   3   9   3      432.66      444.31      9.60 o
   4   9   3        0.46        0.06      2.24 o
   5   9   3       57.28       71.03      6.38 o
   6   9   3        0.37       11.56      4.35 o
   7   9   3        0.65       -1.08      4.95 o
   8   9   3       65.00       98.92     11.11 o
  -9  10   3        6.67        5.38      6.37 o
  -8  10   3        0.55        0.38      4.29 o
  -7  10   3        5.84        4.98      3.80 o
  -6  10   3      654.84      637.83     14.94 o
  -5  10   3       19.93       20.04      4.29 o
  -4  10   3       61.26       62.43      3.09 o
  -3  10   3     4241.13     4172.52     48.50 o
  -2  10   3     2502.48     2686.32     31.84 o
  -1  10   3       96.37       90.87      2.61 o
   0  10   3      195.58      177.63      5.52 o
   1  10   3       71.85       78.46      4.50 o
   2  10   3     1142.52     1067.65     16.43 o
   3  10   3      541.47      504.46     14.44 o
   4  10   3      166.03      169.39      7.88 o
   5  10   3      133.77      131.40      9.68 o
   6  10   3      106.63      133.59      8.93 o
   7  10   3      162.59      145.83     12.00 o
   8  10   3        6.79        7.77      6.05 o
  -9  11   3        5.65        9.79      6.11 o
  -8  11   3       58.43       34.85      7.14 o
  -7  11   3       25.50       22.09      4.68 o
  -6  11   3       44.84       50.10      5.09 o
  -5  11   3      341.83      332.97      8.70 o
  -4  11   3     1528.88     1485.81     23.12 o
  -3  11   3       60.12       60.96      4.15 o
  -2  11   3      211.93      232.71      6.09 o
  -1  11   3     1204.11     1286.32     16.80 o
   0  11   3       44.31       48.87      3.15 o
   1  11   3        0.07       -1.05      1.87 o
   2  11   3      541.22      557.08     17.46 o
   3  11   3        0.10        2.18      2.19 o
   4  11   3        6.23       15.38      3.48 o
   5  11   3        4.21       -4.25      3.11 o
   6  11   3      155.43      129.25      8.71 o
   7  11   3        1.69        4.71      5.76 o
   8  11   3        0.53        0.07      6.26 o
  -8  12   3        1.67        7.78      4.64 o
  -7  12   3       33.32       21.94      5.65 o
  -6  12   3       89.47       86.99      5.60 o
  -5  12   3      261.89      273.05      9.36 o
  -4  12   3        7.13        7.13      2.95 o
  -3  12   3      352.60      350.44      7.65 o
  -2  12   3     1405.49     1382.03     25.47 o
  -1  12   3       22.80       24.74      1.76 o
   0  12   3       24.74       18.91      2.21 o
   1  12   3      413.30      429.50     10.62 o
   2  12   3      415.94      366.43     17.69 o
   3  12   3      920.14      890.21     17.33 o
   4  12   3        0.06        3.11      3.05 o
   5  12   3       96.71       79.05      8.29 o
   6  12   3       17.28       11.09      4.49 o
   7  12   3        0.76       11.63      8.20 o
  -8  13   3        5.00        1.48      4.47 o
  -7  13   3       50.25       63.58      5.89 o
  -6  13   3      117.28      109.31      5.89 o
  -5  13   3        4.18        0.77      3.37 o
  -4  13   3     1377.30     1303.01     21.30 o
  -3  13   3       54.65       55.76      4.06 o
  -2  13   3      306.02      284.44     11.22 o
  -1  13   3       71.19       78.17      3.93 o
   0  13   3      203.09      206.23      9.02 o
   1  13   3       11.12        4.76      1.82 o
   2  13   3        5.49        4.46      2.45 o
   3  13   3      272.44      260.92      6.50 o
   4  13   3      287.61      247.68      9.12 o
   5  13   3       63.43       63.45      5.96 o
   6  13   3        5.47        6.17      4.21 o
   7  13   3       12.58       24.30      8.27 o
  -8  14   3        3.88        2.89      4.96 o
  -7  14   3       49.91       57.71      5.44 o
  -6  14   3      137.66      158.54     11.22 o
  -5  14   3      256.58      273.77     10.56 o
  -4  14   3       14.42       15.14      3.72 o
  -3  14   3      169.71      170.56      6.72 o
  -2  14   3      121.69      116.29      5.96 o
  -1  14   3      462.31      447.66      9.24 o
   0  14   3      696.70      648.06     16.61 o
   1  14   3       15.68       14.64      2.57 o
   2  14   3        9.51        6.90      2.26 o
   3  14   3       34.48       35.53      5.83 o
   4  14   3      190.50      198.12      9.81 o
   5  14   3      214.41      243.33     13.90 o
   6  14   3       22.88       24.64      5.13 o
   7  14   3        7.02        7.30      5.90 o
  -7  15   3       29.12       34.96      9.53 o
  -6  15   3        6.73        8.36      5.49 o
  -5  15   3        4.21        6.04      7.16 o
  -4  15   3        0.18       -4.01      2.88 o
  -3  15   3       86.74       82.66      5.56 o
  -2  15   3     1512.52     1518.67     22.59 o
  -1  15   3        2.17        8.53      3.06 o
   0  15   3      111.49      118.54      8.60 o
   1  15   3       52.29       59.62      5.71 o
   2  15   3       80.21       76.69      4.48 o
   3  15   3        2.49       -2.88      2.50 o
   4  15   3      124.12      108.94      8.66 o
   5  15   3       67.30       61.98      5.80 o
   6  15   3       10.87       10.16      4.66 o
  -7  16   3        0.64        0.60      6.75 o
  -6  16   3       55.42       68.43     10.70 o
  -5  16   3       64.23       45.66      7.08 o
  -4  16   3       59.52       45.76      6.64 o
  -3  16   3       41.80       39.49      5.06 o
  -2  16   3      620.99      580.93     18.58 o
  -1  16   3      558.76      594.49     16.16 o
   0  16   3      325.22      324.08     11.06 o
   1  16   3        4.10        4.35      3.55 o
   2  16   3      115.87      117.84      8.06 o
   3  16   3      102.44       94.88      4.92 o
   4  16   3       21.37       28.00      6.36 o
   5  16   3      127.29      149.71     10.32 o
   6  16   3        0.02        0.37      4.91 o
  -7  17   3        3.86        6.63     11.28 o
  -6  17   3        0.24       -0.68      6.41 o
  -5  17   3       48.35       52.44      9.66 o
  -4  17   3        1.70        9.04     13.07 o
  -3  17   3       12.90       17.20      4.89 o
  -2  17   3      146.16      129.15      9.53 o
  -1  17   3       62.90       72.81      6.41 o
   0  17   3      629.61      637.60     20.83 o
   1  17   3      292.40      291.90     11.15 o
   2  17   3       79.21       73.97      6.69 o
   3  17   3        0.02       -0.48      4.89 o
   4  17   3        2.17        2.70      2.73 o
   5  17   3      105.88       90.47     14.86 o
   6  17   3       36.12       41.64      8.07 o
  -6  18   3        1.45       -4.33      5.77 o
  -5  18   3        9.80       13.11      7.16 o
  -4  18   3      157.20      172.59     14.84 o
  -3  18   3      191.42      225.88     19.83 o
  -2  18   3      187.15      207.56     12.13 o
  -1  18   3        0.64        2.44      4.23 o
   0  18   3       91.68       80.44      8.03 o
   1  18   3        0.03        3.33      4.39 o
   2  18   3      132.33      147.17     16.80 o
   3  18   3       53.21       60.75      9.52 o
   4  18   3       52.27       51.49      4.72 o
   5  18   3        4.43        8.77      3.43 o
  -6  19   3        0.17        0.00      7.69 o
  -5  19   3       61.63       58.16     10.77 o
  -4  19   3       71.85       83.13     11.20 o
  -3  19   3        2.36        4.99      5.05 o
  -2  19   3       86.83       94.53      9.96 o
  -1  19   3       37.28       22.76      5.42 o
   0  19   3       87.45      107.64      9.22 o
   1  19   3      286.13      257.10     13.21 o
   2  19   3        3.17        1.97      4.47 o
   3  19   3      125.86      127.00     13.23 o
   4  19   3      112.53      126.96     17.05 o
   5  19   3        1.92        2.91      3.16 o
  -5  20   3        0.99        1.79      7.43 o
  -4  20   3       26.73       29.65      8.31 o
  -3  20   3       29.58       22.01      5.78 o
  -2  20   3       10.55       12.39      5.03 o
  -1  20   3       25.04       24.48      5.64 o
   0  20   3      146.35      142.64     10.75 o
   1  20   3       82.85       83.10      8.61 o
   2  20   3       17.69       18.65      5.76 o
   3  20   3        0.30       -8.38      5.58 o
   4  20   3        0.43       -0.22      6.25 o
  -4  21   3       12.71       23.03      7.64 o
  -3  21   3       15.08       23.28      5.73 o
  -2  21   3       49.32       56.15      7.37 o
  -1  21   3        0.10        0.40      4.40 o
   0  21   3       95.62       93.87      9.21 o
   1  21   3       54.11       41.03      7.28 o
   2  21   3        0.06       -4.91      4.55 o
   3  21   3       15.89        7.55      6.88 o
  -3  22   3        8.80        4.56      7.63 o
  -2  22   3       63.42       62.78      7.90 o
  -1  22   3       57.41       40.10      6.99 o
   0  22   3        6.82       12.77      7.57 o
   1  22   3        7.36        8.26      5.32 o
   2  22   3       61.33       66.39     14.20 o
  -2  23   3       10.45       18.95      5.87 o
  -1  23   3        8.06        8.21      7.55 o
   0  23   3       27.88       32.56      6.94 o
   1  23   3       22.46       38.93      7.50 o
 -10   0   4        1.05        3.08     12.05 o
  -9   0   4       76.73       96.91     19.74 o
  -8   0   4       49.06       40.51     13.84 o
  -7   0   4       29.89       17.69      6.60 o
  -6   0   4       32.79       38.89      5.17 o
  -5   0   4     1304.47     1247.52     26.64 o
  -4   0   4      136.52      159.84      6.42 o
  -3   0   4     2209.25     2443.27     33.85 o
  -2   0   4     1652.84     1642.90     19.67 o
  -1   0   4     5782.94     5448.05     71.91 o
   0   0   4     6759.19     6582.65     96.91 o
   1   0   4     3294.67     3178.78     49.38 o
   2   0   4      192.39      210.79      8.04 o
   3   0   4      147.65      163.59     10.70 o
   4   0   4      271.11      244.86     12.50 o
   5   0   4     1068.62      940.38     47.30 o
   6   0   4      312.04      305.11     17.82 o
   7   0   4       25.32       18.59      7.52 o
   8   0   4       10.56       15.62      9.36 o
 -10   1   4       54.58       32.32     11.82 o
  -9   1   4       64.64       88.10     13.50 o
  -8   1   4       95.78      111.85     18.20 o
  -7   1   4      416.10      417.39     15.80 o
  -6   1   4      208.31      226.66      7.34 o
  -5   1   4      689.92      643.27     23.77 o
  -4   1   4      113.32      106.72      3.88 o
  -3   1   4        1.37        3.45      1.10 o
  -2   1   4       50.84       30.86      2.85 o
  -1   1   4       92.38       82.79      6.13 o
   0   1   4       30.03       27.50      2.89 o
   1   1   4      365.41      343.86      6.58 o
   2   1   4      293.61      322.89      7.47 o
   3   1   4      164.84      161.55     10.72 o
   4   1   4       35.66       37.45      4.47 o
   5   1   4      641.14      637.99     16.58 o
   6   1   4       39.29       37.19      5.42 o
   7   1   4       20.01       22.74      5.29 o
   8   1   4       12.55       21.40      6.05 o
 -10   2   4        9.88       14.08     13.97 o
  -9   2   4        2.94        9.65      8.13 o
  -8   2   4       32.56       27.51     13.59 o
  -7   2   4        0.98        9.50      4.80 o
  -6   2   4       44.82       46.02      3.83 o
  -5   2   4        0.64        1.75      1.88 o
  -4   2   4      765.04      800.73     11.74 o
  -3   2   4     3026.81     3070.41     33.02 o
  -2   2   4     1084.74      962.70     10.29 o
  -1   2   4      115.98      126.30      3.82 o
   0   2   4     1775.63     1762.60     20.50 o
   1   2   4      243.45      272.95      5.73 o
   2   2   4      186.91      176.59      5.67 o
   3   2   4     2353.34     2294.75     34.45 o
   4   2   4      240.21      218.55      9.10 o
   5   2   4        7.34       16.24      4.27 o
   6   2   4      202.97      190.37     10.63 o
   7   2   4       23.27       16.13      5.29 o
   8   2   4       49.12       54.68      7.52 o
 -10   3   4       11.51       15.36     10.18 o
  -9   3   4       41.59       31.06     10.15 o
  -8   3   4       35.97       31.46      9.06 o
  -7   3   4       40.46       36.43      6.22 o
  -6   3   4      110.70      123.75      9.53 o
  -5   3   4       67.79       73.39      3.78 o
  -4   3   4       12.16        6.29      1.78 o
  -3   3   4       34.09       48.09      3.96 o
  -2   3   4      172.98      201.85      3.99 o
  -1   3   4     5633.79     5902.70     54.85 o
   0   3   4      296.68      330.30      5.43 o
   1   3   4        1.99        3.32      1.41 o
   2   3   4      476.88      554.81     17.62 o
   3   3   4      285.88      294.99     10.76 o
   4   3   4        8.25        9.11      3.10 o
   5   3   4      202.29      199.98     10.02 o
   6   3   4       26.34       32.42      5.40 o
   7   3   4       13.20        5.36      4.49 o
   8   3   4        0.02       -3.67      4.61 o
 -10   4   4        0.38       -1.03      9.36 o
  -9   4   4        0.94       -9.74      6.50 o
  -8   4   4       34.35       44.71     10.24 o
  -7   4   4        0.61       -0.75      6.28 o
  -6   4   4      791.60      816.83     16.69 o
  -5   4   4      620.89      593.50     10.23 o
  -4   4   4      129.10      154.13      4.72 o
  -3   4   4      456.38      352.19      6.26 o
  -2   4   4     2190.57     1876.78     19.90 o
  -1   4   4     1546.83     1457.59     15.46 o
   0   4   4       97.53       97.16      3.06 o
   1   4   4     1486.18     1552.15     21.12 o
   2   4   4      531.06      533.56     10.66 o
   3   4   4     1422.08     1394.08     22.84 o
   4   4   4      639.04      606.75     15.02 o
   5   4   4      100.50      102.53      7.41 o
   6   4   4       76.01       57.81      6.33 o
   7   4   4       10.96       25.64      5.73 o
   8   4   4       36.57       44.21      7.30 o
  -9   5   4       44.14       71.12     12.80 o
  -8   5   4      716.41      710.78     38.33 o
  -7   5   4       35.16       45.35      8.53 o
  -6   5   4      714.51      747.08     18.52 o
  -5   5   4      252.19      242.88      5.41 o
  -4   5   4      450.58      396.10      7.45 o
  -3   5   4     5178.55     5338.27     55.90 o
  -2   5   4      504.19      546.78     14.82 o
  -1   5   4        5.64       10.29      1.85 o
   0   5   4      802.06      841.18     15.07 o
   1   5   4     1231.54     1242.58     17.39 o
   2   5   4     1250.78     1268.00     22.43 o
   3   5   4      154.59      181.83      6.42 o
   4   5   4      205.00      213.72      7.87 o
   5   5   4       12.50       13.96      4.26 o
   6   5   4      277.76      300.17     13.77 o
   7   5   4        3.86        3.11      5.14 o
   8   5   4        1.66        8.06      6.35 o
  -9   6   4       66.49       58.13     12.51 o
  -8   6   4       31.90       35.75      7.33 o
  -7   6   4      545.87      565.33     33.49 o
  -6   6   4       73.32       75.47      4.53 o
  -5   6   4      473.18      495.45     11.16 o
  -4   6   4      157.54      159.20      5.11 o
  -3   6   4        3.27        8.24      1.85 o
  -2   6   4      512.44      675.29      9.34 o
  -1   6   4      695.64      825.26     10.93 o
   0   6   4      483.81      386.03      7.05 o
   1   6   4     2491.83     2254.38     31.99 o
   2   6   4     1729.38     1853.87     27.59 o
   3   6   4      109.55      127.36      5.80 o
   4   6   4       22.45       23.27      3.36 o
   5   6   4      871.26      886.54     20.58 o
   6   6   4       15.19        6.84      4.32 o
   7   6   4       62.19       80.23      8.18 o
   8   6   4       37.33       54.90      9.04 o
  -9   7   4        1.44        3.20      8.20 o
  -8   7   4       79.17       82.47     13.54 o
  -7   7   4       88.58      121.42      8.47 o
  -6   7   4     2238.73     2285.31     37.87 o
  -5   7   4        4.84        8.44      2.47 o
  -4   7   4       25.93       24.71      2.69 o
  -3   7   4      187.76      212.78      5.57 o
  -2   7   4     1780.60     2180.57     23.36 o
  -1   7   4     6588.44     6580.57     73.20 o
   0   7   4      460.94      466.85      7.34 o
   1   7   4      227.37      201.01      7.61 o
   2   7   4      721.90      717.77     12.80 o
   3   7   4      123.33      130.07      5.83 o
   4   7   4       48.50       59.92      4.63 o
   5   7   4      259.78      262.81     11.03 o
   6   7   4       27.34       35.29      5.72 o
   7   7   4        1.89        5.97      5.16 o
   8   7   4       47.08       49.75      8.67 o
  -9   8   4        0.71        1.40      5.57 o
  -8   8   4       13.17       11.07      5.85 o
  -7   8   4       58.19       57.80      6.49 o
  -6   8   4     1914.00     1966.28     47.72 o
  -5   8   4      453.90      470.85     10.34 o
  -4   8   4      108.59      121.38      3.84 o
  -3   8   4      526.07      588.83      9.54 o
  -2   8   4      316.54      380.70      6.67 o
  -1   8   4        0.02        1.78      1.18 o
   0   8   4      155.83      212.27      5.87 o
   1   8   4      317.33      299.68      5.42 o
   2   8   4      129.21      129.44      6.96 o
   3   8   4       74.91       64.91      4.14 o
   4   8   4       56.55       61.79      5.95 o
   5   8   4       45.79       41.79      7.10 o
   6   8   4      137.19      136.90      9.40 o
   7   8   4       98.90      102.58     10.65 o
   8   8   4       65.35       48.71      9.03 o
  -9   9   4       38.87       48.69      8.62 o
  -8   9   4       45.23       39.64      6.46 o
  -7   9   4       74.82       86.33     10.95 o
  -6   9   4     1268.27     1324.68     26.57 o
  -5   9   4      170.14      179.73      6.82 o
  -4   9   4      420.71      419.72      8.16 o
  -3   9   4       80.13       65.73      3.25 o
  -2   9   4     5605.45     5919.69     62.35 o
  -1   9   4      582.50      531.10      6.88 o
   0   9   4     4318.79     4412.07     67.38 o
   1   9   4      616.85      639.87     16.56 o
   2   9   4       74.93       74.10      3.56 o
   3   9   4      145.34      157.53      5.82 o
   4   9   4      451.79      451.68     15.00 o
   5   9   4       70.27       71.68      6.37 o
   6   9   4       11.77        9.45      5.40 o
   7   9   4       30.59       31.21      7.28 o
   8   9   4       12.17        9.61      6.94 o
  -9  10   4       15.43       18.17      6.77 o
  -8  10   4       43.23       40.15      6.21 o
  -7  10   4        0.23       -2.12      3.75 o
  -6  10   4        1.39        3.62      3.85 o
  -5  10   4       17.59       10.55      2.71 o
  -4  10   4       77.70       91.79      5.90 o
  -3  10   4       13.62       18.81      2.21 o
  -2  10   4       61.67       60.12      3.86 o
  -1  10   4      264.08      245.85      4.06 o
   0  10   4      154.04      159.24      6.81 o
   1  10   4       18.58       47.29      7.40 o
   2  10   4      781.99      818.04     16.69 o
   3  10   4      187.85      156.54      6.76 o
   4  10   4      103.77      137.49      7.67 o
   5  10   4       79.42       84.85      8.21 o
   6  10   4      103.19      104.84     10.10 o
   7  10   4       70.30       64.08      9.11 o
  -9  11   4       45.05       51.66      7.58 o
  -8  11   4        1.42       -1.07      4.48 o
  -7  11   4      226.83      209.32     10.25 o
  -6  11   4       66.57       67.72      5.49 o
  -5  11   4     1149.92     1121.90     24.69 o
  -4  11   4     4571.50     4499.68     63.98 o
  -3  11   4       34.87       28.49      2.56 o
  -2  11   4      665.53      668.15     11.84 o
  -1  11   4        2.33       -0.14      1.21 o
   0  11   4       14.68       18.75      3.07 o
   1  11   4     2423.17     2426.51     40.26 o
   2  11   4      922.41      865.73     28.18 o
   3  11   4       52.37       49.70      4.06 o
   4  11   4       84.84       79.03      7.20 o
   5  11   4      145.68      134.29     12.14 o
   6  11   4       26.80       20.13      5.82 o
   7  11   4       37.22       22.86      6.80 o
  -8  12   4       44.53       51.85      6.53 o
  -7  12   4        2.42        1.56      3.57 o
  -6  12   4       10.30        7.11      3.15 o
  -5  12   4       22.42       15.76      5.73 o
  -4  12   4      172.73      201.31      8.83 o
  -3  12   4      177.73      174.63      6.19 o
  -2  12   4      358.45      358.18      7.67 o
  -1  12   4      360.94      340.04      7.20 o
   0  12   4       36.29       31.48      3.24 o
   1  12   4       11.58        7.34      4.63 o
   2  12   4      290.74      318.27     24.35 o
   3  12   4       34.78       29.95      3.25 o
   4  12   4      354.87      333.38     12.81 o
   5  12   4        0.36        1.99      4.19 o
   6  12   4       17.52       22.13      6.81 o
   7  12   4        9.76       12.63      6.46 o
  -8  13   4       16.28        7.47      4.92 o
  -7  13   4       58.25       64.29      6.16 o
  -6  13   4       55.41       56.71      7.01 o
  -5  13   4       35.77       29.43      5.60 o
  -4  13   4       83.48      118.18      8.77 o
  -3  13   4       12.00       12.90      2.73 o
  -2  13   4      219.78      198.19      6.11 o
  -1  13   4      576.06      532.57     16.60 o
   0  13   4        0.97        2.49      2.17 o
   1  13   4      192.08      187.55      8.00 o
   2  13   4        1.26       -3.97      4.34 o
   3  13   4      308.90      308.89     18.08 o
   4  13   4       68.04       66.10      6.45 o
   5  13   4        0.17       -2.94      3.37 o
   6  13   4       19.59       20.49      5.21 o
   7  13   4       23.68       39.90      8.00 o
  -8  14   4        0.28       -1.85      4.30 o
  -7  14   4       52.59       48.62     14.10 o
  -6  14   4       18.51       25.19      7.88 o
  -5  14   4       38.14       36.89      5.90 o
  -4  14   4      460.09      451.44     15.39 o
  -3  14   4      344.31      306.51     14.86 o
  -2  14   4       43.43       47.28      3.52 o
  -1  14   4       93.61       95.53      7.77 o
   0  14   4        2.96       10.20      2.43 o
   1  14   4        4.51        9.36      2.72 o
   2  14   4       12.52        8.95      3.82 o
   3  14   4        6.80       11.52      5.79 o
   4  14   4       83.91       81.96      6.38 o
   5  14   4        0.00       -2.36      3.42 o
   6  14   4        4.82       13.70      4.88 o
  -7  15   4       97.09      109.45     13.86 o
  -6  15   4       14.01       11.56     22.05 o
  -5  15   4       81.03       98.51      9.80 o
  -4  15   4        0.61       -5.59      3.72 o
  -3  15   4      242.60      255.38     10.84 o
  -2  15   4      610.73      618.76     18.24 o
  -1  15   4      387.19      367.50     11.94 o
   0  15   4       36.56       39.06      5.88 o
   1  15   4       93.73       87.97      4.17 o
   2  15   4      130.67      111.10      6.26 o
   3  15   4      170.23      160.69      9.16 o
   4  15   4        4.84       -6.21      4.28 o
   5  15   4        0.25       -3.03      3.46 o
   6  15   4        0.48        2.34      4.30 o
  -7  16   4        0.12        9.92     10.13 o
  -6  16   4       27.47       27.12      8.57 o
  -5  16   4        4.16        8.37      6.42 o
  -4  16   4       20.18       26.03      7.45 o
  -3  16   4      157.96      144.03      9.29 o
  -2  16   4       32.09       49.13      7.07 o
  -1  16   4        0.52        2.96      3.59 o
   0  16   4      625.55      620.92     16.39 o
   1  16   4      151.11      111.40      7.82 o
   2  16   4       24.44       23.37      3.35 o
   3  16   4       27.15       19.74      3.73 o
   4  16   4        0.00        0.69      4.34 o
   5  16   4        1.49       -0.98      4.74 o
   6  16   4       82.10      106.93     14.08 o
  -7  17   4        0.14        4.53      7.45 o
  -6  17   4       23.58        9.63      7.33 o
  -5  17   4        1.19        4.56      6.52 o
  -4  17   4      257.99      252.09     15.73 o
  -3  17   4        5.65        7.15      4.56 o
  -2  17   4       22.47       30.36      5.12 o
  -1  17   4      103.66      104.54      7.87 o
   0  17   4        7.55        0.02      4.14 o
   1  17   4       38.56       36.63      5.49 o
   2  17   4       25.20       29.38      3.46 o
   3  17   4        2.18        1.21      2.63 o
   4  17   4       20.40       28.02      4.41 o
   5  17   4        2.89        0.37      4.77 o
  -6  18   4        3.98        6.90      7.01 o
  -5  18   4        0.64       -7.50      6.54 o
  -4  18   4        0.28        3.33      4.66 o
  -3  18   4       36.15       44.77      6.57 o
  -2  18   4       83.22       80.26      8.21 o
  -1  18   4      365.44      341.67     26.15 o
   0  18   4        1.73        0.42      4.26 o
   1  18   4      155.98      137.71      9.01 o
   2  18   4      109.03      134.19     10.82 o
   3  18   4       65.26       79.13      6.49 o
   4  18   4       20.96       16.07      4.07 o
   5  18   4        8.44        4.28      6.92 o
  -6  19   4        1.32       -0.94      6.94 o
  -5  19   4        0.49       -5.77      5.98 o
  -4  19   4        9.84       12.65      7.21 o
  -3  19   4      115.04      129.57     10.16 o
  -2  19   4       10.78        7.91      7.66 o
  -1  19   4      119.29      120.95     13.16 o
   0  19   4       11.91       10.68      4.69 o
   1  19   4        6.87        0.92      4.93 o
   2  19   4        0.21       -4.38      4.88 o
   3  19   4       25.94       41.62      8.91 o
   4  19   4        2.79        1.85      4.48 o
  -5  20   4       25.56       36.19      9.32 o
  -4  20   4       28.60       28.06      8.36 o
  -3  20   4       54.65       62.59      7.79 o
  -2  20   4      106.98      135.79     10.79 o
  -1  20   4      269.16      237.81     13.84 o
   0  20   4       77.93       78.86      8.57 o
   1  20   4        7.47        0.80      5.01 o
   2  20   4        7.36        2.82      5.97 o
   3  20   4       73.45       97.07     12.41 o
   4  20   4       35.61       51.56     12.95 o
  -4  21   4       21.46       18.33      7.81 o
  -3  21   4       45.01       38.41      7.04 o
  -2  21   4       13.67       28.94      6.20 o
  -1  21   4        0.65        3.88      5.61 o
   0  21   4       28.62       31.43      6.58 o
   1  21   4       23.55       24.53      6.35 o
   2  21   4        1.62        4.40      5.97 o
   3  21   4        4.88       -6.08     12.18 o
  -3  22   4        1.75        9.35      6.82 o
  -2  22   4       13.09       14.20      7.35 o
  -1  22   4        0.03       -3.38      4.70 o
   0  22   4      135.61      128.35     11.17 o
   1  22   4      389.65      438.75     42.76 o
   2  22   4        8.53       12.08     22.43 o
  -1  23   4        0.00        4.93      5.32 o
   0  23   4       13.60       21.81      6.29 o
 -10   1   5       30.84       34.25     11.67 o
  -9   1   5        4.84       18.17      8.79 o
  -8   1   5       16.29        8.05      7.33 o
  -7   1   5       65.46       67.49      5.71 o
  -6   1   5       15.62       13.09      3.14 o
  -5   1   5     2622.83     2651.60     31.99 o
  -4   1   5      446.85      475.17      8.59 o
  -3   1   5        0.99        1.46      1.31 o
  -2   1   5      953.89      941.33     10.89 o
  -1   1   5     1036.25      887.28     12.78 o
   0   1   5     1922.35     1706.71     23.72 o
   1   1   5     1869.79     2206.07     35.59 o
   2   1   5      101.54      145.40      6.28 o
   3   1   5       69.40       93.91      6.24 o
   4   1   5      292.85      292.53     10.29 o
   5   1   5      725.09      732.44     18.80 o
   6   1   5        3.64       10.12      4.57 o
   7   1   5       58.81       50.01      6.76 o
   8   1   5      106.22       98.67      9.66 o
 -10   2   5       15.64        8.33      9.16 o
  -9   2   5      132.47      113.77     27.94 o
  -8   2   5        2.20       11.24      7.14 o
  -7   2   5      102.01      130.10     10.33 o
  -6   2   5       97.99       98.98      5.27 o
  -5   2   5        0.20        2.95      1.57 o
  -4   2   5      144.15      178.24      4.17 o
  -3   2   5     1986.83     2057.23     20.98 o
  -2   2   5        1.97        3.09      1.37 o
  -1   2   5      763.29      846.40     12.42 o
   0   2   5      138.52      183.84      5.38 o
   1   2   5      130.61      103.33      4.99 o
   2   2   5      581.82      593.12     12.23 o
   3   2   5     2834.48     2880.39     47.67 o
   4   2   5        1.87        9.13      3.28 o
   5   2   5     1416.08     1389.04     28.63 o
   6   2   5      295.74      276.39     13.17 o
   7   2   5       58.16       61.94      7.48 o
   8   2   5        0.72        6.06      5.42 o
 -10   3   5       49.06       22.37     18.07 o
  -9   3   5       20.43       26.44     12.82 o
  -8   3   5       26.23       33.53      8.93 o
  -7   3   5       67.45       59.38      6.09 o
  -6   3   5      367.35      356.93      8.10 o
  -5   3   5        1.18        1.94      1.77 o
  -4   3   5      214.95      161.73      4.89 o
  -3   3   5    13452.52    13895.88    132.31 o
  -2   3   5     1824.41     1642.05     18.26 o
  -1   3   5       37.10       18.98      2.28 o
   0   3   5     1070.90     1162.96     18.87 o
   1   3   5     2676.82     3028.63     42.86 o
   2   3   5     1921.09     1944.63     29.73 o
   3   3   5       75.32       59.36      4.51 o
   4   3   5     1343.29     1300.35     26.08 o
   5   3   5        5.32       12.93      4.11 o
   6   3   5        3.23       20.42      6.07 o
   7   3   5      189.45      175.63     11.42 o
   8   3   5       24.38       27.89      6.63 o
 -10   4   5       77.34       93.21     14.84 o
  -9   4   5        5.93        4.02      5.54 o
  -8   4   5      228.55      192.38     13.93 o
  -7   4   5      462.43      476.71     14.11 o
  -6   4   5       29.93       35.31      3.31 o
  -5   4   5        9.68        6.37      1.97 o
  -4   4   5     1476.45     1505.15     19.67 o
  -3   4   5     2502.70     3028.41     58.20 o
  -2   4   5     1032.51     1159.83     14.83 o
  -1   4   5      584.13      646.73      9.97 o
   0   4   5        2.59        5.68      1.94 o
   1   4   5      673.95      759.85     13.82 o
   2   4   5      405.35      454.20     10.20 o
   3   4   5        2.21        2.25      2.21 o
   4   4   5     1075.83     1046.46     25.27 o
   5   4   5     1501.68     1426.96     29.14 o
   6   4   5      191.52      196.96     11.26 o
   7   4   5        0.22        4.39      4.47 o
   8   4   5       57.89       53.26     15.15 o
  -9   5   5       31.98       43.15      8.09 o
  -8   5   5      151.46      171.90     10.43 o
  -7   5   5       56.86       49.75      5.92 o
  -6   5   5      253.26      269.55      7.84 o
  -5   5   5        3.40        2.19      1.89 o
  -4   5   5        6.39        3.19      1.90 o
  -3   5   5     1105.34     1057.38     15.15 o
  -2   5   5     2704.27     2915.64     34.77 o
  -1   5   5     3121.74     3265.39     38.07 o
   0   5   5      892.12      854.66     13.25 o
   1   5   5     2134.43     2180.64     31.94 o
   2   5   5      909.99      979.87     17.11 o
   3   5   5       55.49       63.87      6.05 o
   4   5   5       52.33       66.32      5.14 o
   5   5   5       37.95       46.36      5.67 o
   6   5   5       23.83       25.06      5.52 o
   7   5   5       62.88       55.73      7.39 o
   8   5   5       21.79       11.97      7.01 o
  -9   6   5       58.99       64.48      9.12 o
  -8   6   5      110.93       92.73      8.12 o
  -7   6   5       16.07       14.50      4.49 o
  -6   6   5      464.44      483.35      9.82 o
  -5   6   5       56.64       56.60      3.92 o
  -4   6   5      931.76      877.92     16.71 o
  -3   6   5      260.24      296.19      6.63 o
  -2   6   5       53.52       66.21      5.31 o
  -1   6   5      171.71      218.50      5.16 o
   0   6   5      317.51      300.71      7.09 o
   1   6   5     1307.38     1345.65     25.58 o
   2   6   5       81.58       78.67      4.41 o
   3   6   5      306.27      291.27      8.29 o
   4   6   5      580.12      620.15     14.59 o
   5   6   5      832.78      834.12     20.22 o
   6   6   5       77.68       80.29     10.73 o
   7   6   5       54.57       46.54      8.24 o
   8   6   5        8.05       18.01     10.62 o
  -9   7   5        6.08        6.62      6.09 o
  -8   7   5       40.75       55.59      6.96 o
  -7   7   5       23.63       32.10      6.48 o
  -6   7   5      481.13      472.02     14.27 o
  -5   7   5      161.28      158.43      5.88 o
  -4   7   5       92.69       87.28      6.12 o
  -3   7   5      662.46      654.52      9.58 o
  -2   7   5       11.41        7.34      2.15 o
  -1   7   5     8098.60     8586.11     94.54 o
   0   7   5     2659.12     2613.72     36.91 o
   1   7   5      597.28      543.70     11.83 o
   2   7   5      209.50      220.86      6.61 o
   3   7   5       17.89       11.67      2.55 o
   4   7   5      552.25      507.37     12.21 o
   5   7   5      699.39      707.04     18.11 o
   6   7   5      150.78      140.12      9.71 o
   7   7   5      112.14      136.93     12.15 o
   8   7   5        6.11       22.22      7.28 o
  -9   8   5       17.49       26.82      7.54 o
  -8   8   5      589.55      558.31     19.69 o
  -7   8   5      183.68      195.27     13.28 o
  -6   8   5      274.40      257.22     14.32 o
  -5   8   5       11.07       14.67      3.08 o
  -4   8   5       56.01       68.80      4.77 o
  -3   8   5        1.37       -1.64      1.37 o
  -2   8   5      794.49      688.59      9.99 o
  -1   8   5      415.95      319.14     14.21 o
   0   8   5      231.10      235.61      5.24 o
   1   8   5      696.60      592.75     19.20 o
   2   8   5      318.15      299.25      7.51 o
   3   8   5       63.77       63.75      4.37 o
   4   8   5       10.56        9.93      3.48 o
   5   8   5       63.93       69.77      7.51 o
   6   8   5      338.17      349.22     16.75 o
   7   8   5      134.32      170.64     30.36 o
  -9   9   5        0.15        2.09      4.87 o
  -8   9   5        0.00        7.29      7.14 o
  -7   9   5       66.45       77.43      7.16 o
  -6   9   5        7.63        7.36      3.81 o
  -5   9   5      102.47      110.94      7.20 o
  -4   9   5      273.20      310.65      8.16 o
  -3   9   5      520.98      537.73     10.64 o
  -2   9   5      234.20      239.21      7.91 o
  -1   9   5      158.35      132.47      3.94 o
   0   9   5     1288.02     1251.62     17.76 o
   1   9   5     2188.50     2071.66     29.63 o
   2   9   5     1793.60     1829.09     31.30 o
   3   9   5     1553.70     1484.96     24.22 o
   4   9   5       28.84       27.41      4.32 o
   5   9   5        0.36        1.50      4.10 o
   6   9   5       21.24       20.26      6.24 o
   7   9   5        0.18        6.38      5.80 o
  -9  10   5       13.34       10.74      6.28 o
  -8  10   5        0.92        4.44      6.73 o
  -7  10   5       52.50       41.60      5.85 o
  -6  10   5      167.78      166.50      8.01 o
  -5  10   5      425.55      422.56     11.36 o
  -4  10   5       75.32       86.34      5.16 o
  -3  10   5      115.50      115.09      4.39 o
  -2  10   5      375.02      367.25      6.68 o
  -1  10   5      398.09      347.13      6.30 o
   0  10   5        9.05        9.81      2.93 o
   1  10   5      100.96       80.79      4.27 o
   2  10   5      367.61      407.72      8.96 o
   3  10   5        8.84       18.34      3.14 o
   4  10   5      198.91      209.55     11.22 o
   5  10   5       50.22       51.41     13.08 o
   6  10   5       12.81        6.40      5.34 o
   7  10   5        4.23        3.16      6.63 o
  -9  11   5        1.30       -3.55      4.76 o
  -8  11   5        2.95        9.29      5.18 o
  -7  11   5        1.65        1.50      3.75 o
  -6  11   5       26.90       21.48      5.32 o
  -5  11   5      440.12      423.21     13.99 o
  -4  11   5        2.61        3.12      2.62 o
  -3  11   5       14.13       11.60      2.16 o
  -2  11   5      144.80      156.91      4.87 o
  -1  11   5        6.34        7.40      1.92 o
   0  11   5      188.97      202.69      8.16 o
   1  11   5      334.48      329.80     20.64 o
   2  11   5      403.75      389.32     12.10 o
   3  11   5       51.39       64.57      8.35 o
   4  11   5        5.50        4.40      3.93 o
   5  11   5       15.82        6.24      4.91 o
   6  11   5       15.32       10.93      5.82 o
   7  11   5       53.58       64.12     11.06 o
  -8  12   5       38.13       45.04      6.25 o
  -7  12   5        0.67        8.94      4.13 o
  -6  12   5       76.03       64.96      7.26 o
  -5  12   5       21.94       13.60      4.76 o
  -4  12   5        0.66        5.51      3.50 o
  -3  12   5        0.09       -0.37      1.84 o
  -2  12   5        2.35        1.37      1.58 o
  -1  12   5      190.11      202.48      7.31 o
   0  12   5        2.47        0.29      2.64 o
   1  12   5       13.14        2.92      3.43 o
   2  12   5        1.03        6.31      5.58 o
   3  12   5        0.15        9.66      3.44 o
   4  12   5       70.53       90.20      7.70 o
   5  12   5        2.33       -4.68      3.81 o
   6  12   5        0.25        1.82      5.08 o
   7  12   5        0.19       -4.50      5.43 o
  -8  13   5       16.75        9.74      5.00 o
  -7  13   5       77.13       63.43      9.20 o
  -6  13   5       36.80       29.43      5.79 o
  -5  13   5       37.02       19.60      9.44 o
  -4  13   5      528.98      541.92     17.84 o
  -3  13   5        0.27        0.93      1.93 o
  -2  13   5     1406.78     1395.15     17.48 o
  -1  13   5      218.13      196.01      7.30 o
   0  13   5      185.13      178.36      7.26 o
   1  13   5      368.31      344.44     12.37 o
   2  13   5     1293.42     1285.52     51.15 o
   3  13   5      301.91      293.00     19.47 o
   4  13   5        7.64        6.38      3.97 o
   5  13   5       13.02       12.76      4.86 o
   6  13   5       27.19       23.21      6.60 o
  -8  14   5       43.07       56.82     17.18 o
  -7  14   5       64.37       76.51     12.03 o
  -6  14   5       10.55       11.97      5.96 o
  -5  14   5      412.56      395.24     17.40 o
  -4  14   5       27.02       24.49      6.15 o
  -3  14   5      194.51      183.11      8.96 o
  -2  14   5      522.37      520.45     10.61 o
  -1  14   5        0.04        1.57      2.46 o
   0  14   5      610.07      624.23     13.64 o
   1  14   5      108.41      118.09      8.12 o
   2  14   5       92.90       97.34      8.02 o
   3  14   5        4.50        0.36      5.69 o
   4  14   5        0.23       -2.83      3.87 o
   5  14   5        0.36        0.82      4.39 o
   6  14   5      112.54      123.71     11.88 o
  -7  15   5       21.58       11.48      7.59 o
  -6  15   5       28.28       31.04      8.79 o
  -5  15   5       15.52       11.33      5.88 o
  -4  15   5      293.86      274.21     11.23 o
  -3  15   5      473.58      438.34     20.34 o
  -2  15   5       30.14       32.28      5.64 o
  -1  15   5      287.55      281.03      8.32 o
   0  15   5      325.25      301.41      8.78 o
   1  15   5        0.02        6.09      2.99 o
   2  15   5        4.25        1.96      3.68 o
   3  15   5        0.43        3.52      5.35 o
   4  15   5      109.30       85.83     11.77 o
   5  15   5        3.96        3.49      4.90 o
   6  15   5        8.12        6.48      8.08 o
  -7  16   5       12.62       17.99      8.13 o
  -6  16   5        0.82       -7.14      6.09 o
  -5  16   5       27.96       31.64     11.15 o
  -4  16   5      455.80      436.05     13.56 o
  -3  16   5        3.48        5.35      4.18 o
  -2  16   5        1.25       -0.53      3.74 o
  -1  16   5        2.97        6.94      3.71 o
   0  16   5        4.45        6.23      2.67 o
   1  16   5      301.43      332.92     16.32 o
   2  16   5        2.61        3.43      6.43 o
   3  16   5        3.88        2.85      3.45 o
   4  16   5       76.65       77.16      8.25 o
   5  16   5       19.21       18.14      5.83 o
  -7  17   5        1.33        8.40     12.82 o
  -6  17   5       19.76       14.24      8.23 o
  -5  17   5       23.13       32.66      8.70 o
  -4  17   5       17.02       14.79      7.34 o
  -3  17   5      236.81      224.33     15.95 o
  -2  17   5       74.96       79.09      7.21 o
  -1  17   5      261.22      298.69     16.95 o
   0  17   5      573.55      527.72     15.78 o
   1  17   5       35.11       32.35      4.34 o
   2  17   5       26.79       25.29      3.54 o
   3  17   5        0.43       -0.78      3.13 o
   4  17   5       32.55       34.76      6.52 o
   5  17   5       32.90       40.55      7.34 o
  -6  18   5        2.38       -5.26      6.71 o
  -5  18   5       88.35      115.77     13.85 o
  -4  18   5        9.18        7.16     10.00 o
  -3  18   5       39.97       43.70      6.94 o
  -2  18   5      193.22      159.32     12.48 o
  -1  18   5      147.09      138.81     10.75 o
   0  18   5       18.53       20.24      4.86 o
   1  18   5       37.32       29.02      5.36 o
   2  18   5        7.08        6.03      2.73 o
   3  18   5        0.15       -1.38      2.85 o
   4  18   5      123.38      124.49      9.69 o
  -5  19   5       16.67       17.83      7.81 o
  -4  19   5       58.62       90.95     12.52 o
  -3  19   5      284.34      307.43     24.58 o
  -2  19   5       10.30       16.78      7.34 o
  -1  19   5       26.86       32.31      6.27 o
   0  19   5        7.26        9.17      5.00 o
   1  19   5        0.21       -6.02      4.01 o
   2  19   5      137.30      151.12     14.49 o
   3  19   5      111.20      143.23     11.06 o
   4  19   5        0.10       -3.82      3.86 o
  -5  20   5        1.89       -0.30      6.80 o
  -4  20   5        0.23       -8.37      5.95 o
  -3  20   5        3.96        0.37      6.60 o
  -2  20   5       42.32       47.71      7.51 o
  -1  20   5       38.21       36.44      6.89 o
   0  20   5       60.73       39.35      6.91 o
   1  20   5       99.91       87.42      9.31 o
   2  20   5        6.27       -7.91      5.58 o
   3  20   5       16.17       22.86      8.50 o
  -4  21   5       14.41       23.07     11.28 o
  -3  21   5        9.47       22.57     10.13 o
  -2  21   5       52.98       46.83      7.43 o
  -1  21   5       54.41       58.45      8.16 o
   0  21   5       18.09       26.82      6.73 o
   1  21   5       73.44       66.02      8.78 o
   2  21   5        0.23        6.66      6.98 o
  -2  22   5        0.09        4.88      5.25 o
  -1  22   5        0.00        0.14      5.16 o
   0  22   5       16.95       17.56      6.60 o
   1  22   5        6.34        7.28      5.96 o
 -10   0   6        0.49       -6.41     11.28 o
  -9   0   6      227.54      167.15     25.12 o
  -8   0   6      518.16      506.07     35.89 o
  -7   0   6      420.09      421.93     14.11 o
  -6   0   6      583.72      601.39     16.61 o
  -5   0   6     1101.00     1151.98     24.53 o
  -4   0   6      117.83      134.87     13.21 o
  -3   0   6      232.06      238.22      7.29 o
  -2   0   6      341.63      256.35      7.46 o
  -1   0   6     1382.40     1077.88     24.36 o
   0   0   6      350.04      278.17     18.00 o
   1   0   6     5612.65     6860.59    146.11 o
   2   0   6     3967.35     4087.02     91.63 o
   3   0   6       23.69       15.48      8.84 o
   4   0   6     2034.39     1942.12     50.94 o
   5   0   6      339.93      384.24     22.69 o
   6   0   6       32.78       28.91      7.77 o
   7   0   6       15.57       23.07      8.34 o
   8   0   6      460.39      568.36     40.25 o
 -10   1   6       23.52        6.92      9.71 o
  -9   1   6        7.75       10.77      8.79 o
  -8   1   6       61.11       74.70     10.23 o
  -7   1   6      989.28      998.88     17.10 o
  -6   1   6       20.25       27.21      2.92 o
  -5   1   6       14.69       20.53      2.15 o
  -4   1   6      410.26      439.49      8.47 o
  -3   1   6     2321.11     2561.14     27.09 o
  -2   1   6       33.73       42.92      2.40 o
  -1   1   6      608.15      550.26     11.16 o
   0   1   6     2504.92     3147.34     45.10 o
   1   1   6        4.91        5.89      2.46 o
   2   1   6        3.08        9.25      2.96 o
   3   1   6        7.06        9.44      3.18 o
   4   1   6      567.96      592.16     15.89 o
   5   1   6     1039.41     1016.71     23.61 o
   6   1   6       30.99       18.56      5.08 o
   7   1   6       70.90       86.77      8.68 o
   8   1   6        4.80       29.25      6.86 o
 -10   2   6       20.93       24.31     10.78 o
  -9   2   6       21.09       15.52      8.86 o
  -8   2   6       35.76       38.71      6.91 o
  -7   2   6        1.89       18.57      3.44 o
  -6   2   6      509.61      520.44      9.61 o
  -5   2   6      414.63      444.49      7.52 o
  -4   2   6      246.22      262.65      6.00 o
  -3   2   6      159.31      142.62      5.74 o
  -2   2   6      431.96      472.56      9.25 o
  -1   2   6       15.49        4.80      2.31 o
   0   2   6     3190.66     3324.17     47.25 o
   1   2   6       13.32        2.69      2.19 o
   2   2   6     1724.85     1689.81     27.32 o
   3   2   6       33.27       45.89      4.93 o
   4   2   6       14.88       25.36      5.35 o
   5   2   6      199.99      203.14     11.58 o
   6   2   6       55.55       58.22      6.98 o
   7   2   6        1.04        8.53      5.15 o
   8   2   6       56.11       53.30      8.27 o
 -10   3   6      102.54       83.56     14.81 o
  -9   3   6       13.05       12.79     13.33 o
  -8   3   6        2.77        2.55      4.66 o
  -7   3   6      484.05      470.45     12.28 o
  -6   3   6        5.19        4.16      1.80 o
  -5   3   6        8.21       12.30      3.98 o
  -4   3   6      122.91      143.29      7.90 o
  -3   3   6       10.52       19.74      1.96 o
  -2   3   6      159.67      167.25      5.04 o
  -1   3   6      679.58      736.57     14.06 o
   0   3   6      246.37      329.19     11.23 o
   1   3   6        1.31        2.78      2.07 o
   2   3   6        3.92        7.43      2.47 o
   3   3   6      170.87      165.75      8.50 o
   4   3   6      530.45      543.83     15.17 o
   5   3   6      316.35      310.57     16.36 o
   6   3   6      177.88      175.43     10.91 o
   7   3   6       37.09       40.17      6.82 o
  -9   4   6       62.33       88.58     17.18 o
  -8   4   6       50.77       60.87      8.07 o
  -7   4   6      271.32      277.30      9.75 o
  -6   4   6      193.64      201.72      7.62 o
  -5   4   6        0.88        3.84      2.51 o
  -4   4   6     1617.90     1612.87     21.63 o
  -3   4   6     1889.96     1736.93     21.37 o
  -2   4   6      781.24      716.21     11.50 o
  -1   4   6      685.06      878.73     15.87 o
   0   4   6       23.23       13.28      2.55 o
   1   4   6      963.14     1012.97     17.84 o
   2   4   6      834.83      820.09     15.80 o
   3   4   6      338.61      367.53     13.06 o
   4   4   6        8.64       14.62      4.06 o
   5   4   6        6.17        7.78      4.41 o
   6   4   6      166.55      171.49     10.93 o
   7   4   6       26.17       24.73      6.21 o
  -9   5   6      121.77      144.33     12.51 o
  -8   5   6      177.24      173.81     10.48 o
  -7   5   6       43.70       58.38      5.42 o
  -6   5   6       42.73       40.49      4.36 o
  -5   5   6      346.06      322.91     11.48 o
  -4   5   6        1.68        6.51      2.33 o
  -3   5   6      154.25      135.29      5.90 o
  -2   5   6     1004.93      962.99     14.26 o
  -1   5   6      317.76      408.03     10.85 o
   0   5   6       69.76       66.43      4.31 o
   1   5   6      177.36      206.26      6.76 o
   2   5   6      749.86      733.29     14.49 o
   3   5   6      920.86      902.06     17.48 o
   4   5   6      344.99      346.84     12.39 o
   5   5   6      127.35      140.15      9.40 o
   6   5   6      347.06      356.34     14.53 o
   7   5   6       96.99      121.35     11.85 o
  -9   6   6        4.51       13.07      8.94 o
  -8   6   6       41.21       34.18      7.33 o
  -7   6   6      104.79      115.21      7.00 o
  -6   6   6      308.46      312.58      9.72 o
  -5   6   6      378.04      404.56      8.73 o
  -4   6   6       18.54       28.65      3.89 o
  -3   6   6     1543.75     1874.07     24.47 o
  -2   6   6      131.50      116.76      5.08 o
  -1   6   6      435.90      325.55      6.81 o
   0   6   6      966.82      842.12     15.11 o
   1   6   6        1.40        3.54      3.05 o
   2   6   6        0.50        2.53      2.16 o
   3   6   6      295.74      307.85      9.15 o
   4   6   6        0.16       -5.22      3.48 o
   5   6   6        0.30        1.44      3.83 o
   6   6   6        8.38        3.01      5.46 o
   7   6   6       65.57       63.82      9.29 o
  -9   7   6       31.90       25.06      7.54 o
  -8   7   6        7.40       21.24      5.71 o
  -7   7   6      120.88      130.39      8.59 o
  -6   7   6        0.85       -0.36      2.83 o
  -5   7   6        5.26        7.48      2.87 o
  -4   7   6      113.78      110.03      6.08 o
  -3   7   6     1349.60     1358.90     19.05 o
  -2   7   6      695.48      702.50     11.41 o
  -1   7   6        2.11        9.33      1.97 o
   0   7   6      673.85      661.48     12.48 o
   1   7   6      568.60      545.50     11.14 o
   2   7   6       63.17       53.16      3.98 o
   3   7   6      244.35      264.32      9.59 o
   4   7   6      587.42      590.18     15.82 o
   5   7   6      146.12      132.03      8.95 o
   6   7   6       98.45      128.57     11.31 o
   7   7   6       34.27       37.18     11.18 o
  -9   8   6       14.80       -0.17      5.03 o
  -8   8   6        0.06        1.95      5.48 o
  -7   8   6        0.00        6.53      4.24 o
  -6   8   6       36.40       28.37      3.89 o
  -5   8   6       15.06       17.40      3.66 o
  -4   8   6        4.60        7.17      2.38 o
  -3   8   6      187.82      203.67      5.21 o
  -2   8   6      278.44      264.21      6.48 o
  -1   8   6      832.67      746.06     11.60 o
   0   8   6        3.10        3.98      2.34 o
   1   8   6        1.18        1.23      1.72 o
   2   8   6      161.44      155.43      6.00 o
   3   8   6      211.19      220.75     10.20 o
   4   8   6      120.18      121.92     13.36 o
   5   8   6        0.08        0.52      5.80 o
   6   8   6       16.74       24.21      8.25 o
   7   8   6        9.01        8.23      6.41 o
  -9   9   6       13.10       15.62      5.64 o
  -8   9   6      119.25      119.29      8.91 o
  -7   9   6      119.74      122.42      8.55 o
  -6   9   6        4.20        0.02      3.29 o
  -5   9   6      239.66      244.17      9.60 o
  -4   9   6      363.07      349.09      9.03 o
  -3   9   6      482.30      508.26      8.60 o
  -2   9   6     1120.63     1114.53     14.80 o
  -1   9   6       59.76       62.21      3.75 o
   0   9   6     1408.37     1421.48     20.01 o
   1   9   6      689.09      639.91     12.59 o
   2   9   6        1.83        4.08      2.28 o
   3   9   6      280.18      287.80      8.88 o
   4   9   6      198.94      192.00     11.65 o
   5   9   6       13.49       18.92      6.63 o
   6   9   6      114.65      146.01     12.10 o
   7   9   6       86.52       89.65     10.67 o
  -9  10   6       31.14       33.67      6.56 o
  -8  10   6       60.44       72.40      8.48 o
  -7  10   6      446.64      447.76     12.83 o
  -6  10   6       48.99       42.39      5.11 o
  -5  10   6      502.49      517.83     13.08 o
  -4  10   6      670.97      700.08     18.18 o
  -3  10   6        5.07        8.74      2.12 o
  -2  10   6      677.53      722.98     10.76 o
  -1  10   6     1416.31     1457.69     19.91 o
   0  10   6      112.19       94.68      3.40 o
   1  10   6      720.39      669.23     11.80 o
   2  10   6        0.84        3.20      2.22 o
   3  10   6      132.53      107.75      8.08 o
   4  10   6       18.90       19.81      6.15 o
   5  10   6       34.20       22.16      6.01 o
   6  10   6       46.81       54.99      8.24 o
   7  10   6        1.43        0.31      5.91 o
  -8  11   6        0.32        0.92      4.08 o
  -7  11   6       15.59       14.98      5.52 o
  -6  11   6       92.23       86.56      8.18 o
  -5  11   6      666.44      697.33     15.68 o
  -4  11   6      396.27      441.32     10.37 o
  -3  11   6      217.04      229.19      6.26 o
  -2  11   6      164.07      162.06      5.24 o
  -1  11   6      168.29      169.62      4.66 o
   0  11   6       13.49       19.60      3.70 o
   1  11   6      411.04      415.67     12.07 o
   2  11   6      814.84      862.83     17.12 o
   3  11   6     1411.46     1355.53     31.05 o
   4  11   6      194.29      210.46     17.40 o
   5  11   6      147.03      140.10     10.85 o
   6  11   6       42.05       43.54      7.85 o
  -8  12   6        4.27        1.43      6.29 o
  -7  12   6       39.35       37.09      6.85 o
  -6  12   6      190.02      202.09     11.88 o
  -5  12   6      182.20      191.94      8.59 o
  -4  12   6      487.96      428.76     20.50 o
  -3  12   6      146.94      150.67      5.40 o
  -2  12   6      200.86      208.89      5.22 o
  -1  12   6       17.60       20.46      3.24 o
   0  12   6       11.31        9.44      4.11 o
   1  12   6       20.29       15.60      4.69 o
   2  12   6      903.62      955.41     39.74 o
   3  12   6      176.41      191.17     21.19 o
   4  12   6       65.51       73.74      7.35 o
   5  12   6        4.84        6.79      5.06 o
   6  12   6       46.03       43.91      8.02 o
  -8  13   6        9.30        8.43      8.42 o
  -7  13   6       17.25       15.33      8.29 o
  -6  13   6       25.36       13.78      6.42 o
  -5  13   6       69.65       75.15      8.83 o
  -4  13   6        0.10       -0.74      3.12 o
  -3  13   6        2.16       -1.46      2.18 o
  -2  13   6      300.34      312.25      6.34 o
  -1  13   6       78.08       76.25      7.78 o
   0  13   6      205.37      203.87     11.64 o
   1  13   6      732.65      713.33     20.25 o
   2  13   6       34.86       37.41      8.43 o
   3  13   6        3.70        3.72      5.72 o
   4  13   6        1.79        5.61      6.17 o
   5  13   6       86.49      104.57      9.48 o
   6  13   6       43.83       55.99      8.86 o
  -8  14   6       14.65        9.10      8.16 o
  -7  14   6        0.10       -2.97      6.43 o
  -6  14   6      100.57      104.64     10.98 o
  -5  14   6        4.09        4.54      5.18 o
  -4  14   6       36.40       35.81      3.94 o
  -3  14   6       54.17       64.17      4.24 o
  -2  14   6       11.43       13.07      3.08 o
  -1  14   6        0.00        0.13      2.67 o
   0  14   6       47.83       51.38      4.88 o
   1  14   6      321.24      297.30     21.11 o
   2  14   6        4.88        6.95      6.20 o
   3  14   6        5.46        1.42      5.85 o
   4  14   6        7.00       11.34      7.33 o
   5  14   6        0.22        3.08      7.37 o
  -7  15   6        1.11       -4.39     11.66 o
  -6  15   6       30.24       26.13      8.83 o
  -5  15   6       49.52       58.56      8.49 o
  -4  15   6        0.66       -3.22      4.49 o
  -3  15   6      355.36      386.34      9.42 o
  -2  15   6        0.85       -1.63      2.46 o
  -1  15   6      185.87      175.78      7.59 o
   0  15   6      279.97      293.32     11.90 o
   1  15   6      493.97      496.55     26.34 o
   2  15   6        1.19       -5.16      3.86 o
   3  15   6        1.58        0.55      5.64 o
   4  15   6        0.89       -1.87      5.83 o
   5  15   6       18.75       31.09     10.00 o
  -7  16   6        1.24      -10.06      6.71 o
  -6  16   6       25.01       35.07     10.03 o
  -5  16   6      107.28      112.38     18.07 o
  -4  16   6       95.88       83.07      9.60 o
  -3  16   6        6.47        5.03      3.27 o
  -2  16   6      198.37      209.75      7.62 o
  -1  16   6       44.55       35.26      4.03 o
   0  16   6      121.63      135.98      6.99 o
   1  16   6        0.67       -1.44      3.35 o
   2  16   6       42.26       37.58      6.00 o
   3  16   6       10.20        9.54      7.21 o
   4  16   6        7.94       -2.83      6.42 o
   5  16   6       20.08       13.04      6.06 o
  -6  17   6       25.81       36.78      9.77 o
  -5  17   6       75.22       69.45     11.42 o
  -4  17   6       61.34       32.38      8.70 o
  -3  17   6        4.90        4.04      4.54 o
  -2  17   6        2.80       -1.85      3.74 o
  -1  17   6      138.04      124.64      5.70 o
   0  17   6      106.74       88.04      5.63 o
   1  17   6       58.45       61.84      7.90 o
   2  17   6       37.91       43.11      6.13 o
   3  17   6      157.11      185.35     11.78 o
   4  17   6       11.34       27.02      6.58 o
  -6  18   6        2.76        0.50      7.22 o
  -5  18   6        2.00       -3.75      6.52 o
  -4  18   6      258.46      292.16     20.56 o
  -3  18   6       56.46       59.21     10.24 o
  -2  18   6        1.18        3.06      4.67 o
  -1  18   6       86.08       69.36      7.25 o
   0  18   6       68.16       54.57      4.47 o
   1  18   6       28.30       31.04      4.44 o
   2  18   6      116.57      114.57      9.51 o
   3  18   6       11.75       14.53      4.96 o
   4  18   6       17.58       21.32      5.09 o
  -5  19   6        0.38       -3.53      6.68 o
  -4  19   6       10.86       10.90      7.43 o
  -3  19   6       46.58       51.95     10.13 o
  -2  19   6        2.63        6.56      5.37 o
  -1  19   6        5.50        0.18      4.59 o
   0  19   6       78.05       72.62      8.49 o
   1  19   6      137.98      112.48     12.67 o
   2  19   6       26.13       19.80      3.56 o
   3  19   6       20.33       19.65      4.66 o
  -4  20   6       17.12       47.19     11.79 o
  -3  20   6       70.75       66.24     14.23 o
  -2  20   6       16.16       10.87      5.51 o
  -1  20   6       32.90       36.68      6.65 o
   0  20   6       21.33       11.64      5.69 o
   1  20   6        2.23       -3.87      9.49 o
   2  20   6      103.77      135.42     14.50 o
  -3  21   6        3.79        3.93      7.41 o
  -2  21   6        1.70        2.91      6.60 o
  -1  21   6       33.35       31.61      8.78 o
   0  21   6        5.85        9.07      5.55 o
   1  21   6       30.91       39.31     11.54 o
  -9   1   7        9.41       -0.04      9.23 o
  -8   1   7        0.68        2.33      7.16 o
  -7   1   7      230.41      248.23     12.53 o
  -6   1   7       41.30       48.34      3.24 o
  -5   1   7       16.56       17.61      2.11 o
  -4   1   7       74.02       83.97      4.52 o
  -3   1   7       15.25       18.35      2.09 o
  -2   1   7     1323.05     1198.97     15.57 o
  -1   1   7      498.12      421.02     10.48 o
   0   1   7      108.28      114.06      6.00 o
   1   1   7      472.29      420.41     16.06 o
   2   1   7      185.88      165.20      8.54 o
   3   1   7      488.52      473.01     13.86 o
   4   1   7        8.64       14.10      4.57 o
   5   1   7        0.07        1.01      5.03 o
   6   1   7       31.53       41.38      6.58 o
   7   1   7        0.62        3.22      5.28 o
  -9   2   7       36.78       63.55     12.76 o
  -8   2   7      163.36      136.54     15.48 o
  -7   2   7        7.68        8.52      4.02 o
  -6   2   7      116.34      130.77     10.69 o
  -5   2   7        2.29        4.85      2.05 o
  -4   2   7      641.11      598.35     12.52 o
  -3   2   7      873.54      907.03     13.65 o
  -2   2   7       61.23       50.07      3.86 o
  -1   2   7       44.94      106.83      5.80 o
   0   2   7        4.39        0.80      2.14 o
   1   2   7      464.45      430.84     15.58 o
   2   2   7        0.69        3.25      3.58 o
   3   2   7      463.64      481.61     13.94 o
   4   2   7     1308.78     1262.22     26.85 o
   5   2   7       55.68       60.37      6.67 o
   6   2   7      333.14      313.84     15.25 o
   7   2   7        2.60        4.94      5.17 o
  -9   3   7       50.50       76.34     13.60 o
  -8   3   7       25.96       12.68      6.43 o
  -7   3   7      218.45      226.96     12.29 o
  -6   3   7        0.24       -1.04      2.36 o
  -5   3   7      134.79      135.87      6.14 o
  -4   3   7     2041.76     2040.19     29.45 o
  -3   3   7      215.17      223.63      7.23 o
  -2   3   7      349.34      332.77      9.37 o
  -1   3   7      953.47     1062.96     19.17 o
   0   3   7      659.12      674.80     13.96 o
   1   3   7      658.27      650.68     20.20 o
   2   3   7        3.78        0.63      2.39 o
   3   3   7       64.04       66.15     10.32 o
   4   3   7      208.06      243.54     11.81 o
   5   3   7       38.21       55.77      6.70 o
   6   3   7       58.12       36.05      6.31 o
   7   3   7       23.57       14.08      6.37 o
  -9   4   7       51.89       43.25     17.43 o
  -8   4   7        8.98       15.37      5.01 o
  -7   4   7       53.38       52.63      5.25 o
  -6   4   7        4.38        7.56      3.07 o
  -5   4   7        1.81        1.97      2.28 o
  -4   4   7       20.95       16.78      2.75 o
  -3   4   7      364.99      377.59      7.04 o
  -2   4   7     1335.80     1403.26     21.38 o
  -1   4   7      197.29      206.68      9.71 o
   0   4   7      606.29      686.93     14.02 o
   1   4   7       38.48       44.70      4.05 o
   2   4   7      220.55      185.65      7.68 o
   3   4   7        0.43       -1.26      3.06 o
   4   4   7      619.31      637.06     28.53 o
   5   4   7       26.83       28.12      7.08 o
   6   4   7        2.16       10.02      4.86 o
   7   4   7        8.14       10.74      9.31 o
  -9   5   7       44.34       38.52     13.84 o
  -8   5   7       72.47       79.79      9.29 o
  -7   5   7       25.87       27.50      4.44 o
  -6   5   7       30.32       31.48      3.89 o
  -5   5   7      292.41      287.91      8.56 o
  -4   5   7      476.24      490.14     13.73 o
  -3   5   7      346.81      318.66      7.60 o
  -2   5   7      566.57      640.35     14.63 o
  -1   5   7       21.75       12.22      2.75 o
   0   5   7      263.43      292.32      8.25 o
   1   5   7        1.01        0.76      2.15 o
   2   5   7        1.81       -1.95      2.42 o
   3   5   7       11.24        7.97      3.14 o
   4   5   7     1796.05     1759.52     42.07 o
   5   5   7      102.62      100.67      8.37 o
   6   5   7       98.67      103.39     16.94 o
   7   5   7       13.03       23.99      7.61 o
  -9   6   7       57.87       72.94     13.23 o
  -8   6   7        0.61       -0.47      4.33 o
  -7   6   7        0.70        1.57      3.25 o
  -6   6   7        1.78       -0.24      3.34 o
  -5   6   7        8.16        5.14      2.73 o
  -4   6   7      724.76      759.14     14.19 o
  -3   6   7      197.91      169.60      6.07 o
  -2   6   7     1911.77     1867.35     25.06 o
  -1   6   7        8.01       17.83      2.62 o
   0   6   7        4.67        9.74      2.56 o
   1   6   7       34.80       37.87      3.69 o
   2   6   7      242.17      247.53      8.28 o
   3   6   7     1077.77     1074.98     20.41 o
   4   6   7      879.93      879.48     21.25 o
   5   6   7        9.79       14.15      4.83 o
   6   6   7       11.76       12.95      8.37 o
   7   6   7        8.16       15.09      6.51 o
  -9   7   7       45.95       52.97     10.31 o
  -8   7   7      191.49      205.07     11.45 o
  -7   7   7      168.56      199.40      8.67 o
  -6   7   7      214.87      226.87      9.94 o
  -5   7   7      269.02      260.76     11.20 o
  -4   7   7       21.51       35.23      3.73 o
  -3   7   7      159.62      143.24      5.78 o
  -2   7   7     1525.33     1628.79     22.17 o
  -1   7   7      680.08      651.60     20.08 o
   0   7   7       14.64       16.73      2.76 o
   1   7   7        5.02        3.91      2.32 o
   2   7   7      478.29      435.25     10.73 o
   3   7   7       10.03       16.14      4.16 o
   4   7   7      108.68      132.73      8.75 o
   5   7   7        0.03       -0.14      4.91 o
   6   7   7        8.03       16.74      6.29 o
   7   7   7       34.29       45.80      8.74 o
  -9   8   7       15.50       27.55      6.16 o
  -8   8   7        0.76        2.56      4.12 o
  -7   8   7        4.67        0.14      3.16 o
  -6   8   7      276.68      288.11     10.79 o
  -5   8   7       61.82       60.33      5.34 o
  -4   8   7      392.09      421.32      9.37 o
  -3   8   7      102.08      109.32      4.07 o
  -2   8   7      258.48      307.58      7.26 o
  -1   8   7     2156.43     2147.89     29.65 o
   0   8   7     1993.50     1903.63     29.31 o
   1   8   7      474.80      449.50     10.30 o
   2   8   7      733.93      667.24     16.45 o
   3   8   7        1.97       -0.97      3.30 o
   4   8   7       32.65       38.65     14.67 o
   5   8   7      413.19      451.58     17.85 o
   6   8   7      104.59      139.49     25.69 o
  -9   9   7       13.06       14.55      5.28 o
  -8   9   7       47.01       50.60      7.55 o
  -7   9   7       40.69       31.36      5.55 o
  -6   9   7       80.41       64.52      6.03 o
  -5   9   7       83.81       85.21      6.26 o
  -4   9   7      256.51      286.05      8.66 o
  -3   9   7      221.31      262.27      6.61 o
  -2   9   7       14.96       21.95      2.68 o
  -1   9   7       17.59       11.81      3.47 o
   0   9   7       31.04       38.23      5.25 o
   1   9   7        2.21        2.82      2.16 o
   2   9   7      684.22      661.18     13.69 o
   3   9   7        2.40        1.65      4.00 o
   4   9   7       12.21       16.66      6.65 o
   5   9   7       29.25       45.34      7.55 o
   6   9   7       44.20       37.21      7.81 o
  -8  10   7        3.31        4.73      4.35 o
  -7  10   7        3.03       -5.60      4.41 o
  -6  10   7       39.54       45.78      5.46 o
  -5  10   7       11.89       11.75      5.02 o
  -4  10   7       11.73        6.73      3.24 o
  -3  10   7      733.99      702.86     11.12 o
  -2  10   7      131.68      126.61      4.66 o
  -1  10   7       74.03       60.28      6.31 o
   0  10   7      133.54      135.43      4.68 o
   1  10   7      177.53      161.94      9.98 o
   2  10   7       48.14       38.55      5.44 o
   3  10   7      197.96      223.05     11.49 o
   4  10   7        6.89       12.38      5.84 o
   5  10   7        0.30        2.85      5.10 o
   6  10   7        3.02       12.24     15.00 o
  -8  11   7        5.20        4.73      6.19 o
  -7  11   7       28.88       16.77      5.59 o
  -6  11   7        4.91        2.59      3.48 o
  -5  11   7      261.44      234.62     15.90 o
  -4  11   7        0.63       -2.67      2.88 o
  -3  11   7        1.70        4.58      2.03 o
  -2  11   7       68.03       68.51      3.91 o
  -1  11   7      653.08      618.26     11.42 o
   0  11   7       56.40       55.16      3.77 o
   1  11   7       89.59       96.53      4.80 o
   2  11   7       26.33       24.89      4.72 o
   3  11   7       15.30       19.53      4.91 o
   4  11   7        5.27        9.28      4.78 o
   5  11   7       86.03       89.90     10.80 o
   6  11   7        8.35        5.80      6.03 o
  -8  12   7       26.30       40.54      8.85 o
  -7  12   7        1.20       -1.08      5.71 o
  -6  12   7        0.03       -2.32      3.59 o
  -5  12   7        3.32        4.65      3.37 o
  -4  12   7      118.13      124.70      7.11 o
  -3  12   7      145.83      158.67      5.81 o
  -2  12   7      395.39      424.23      7.80 o
  -1  12   7       15.50       14.15      5.91 o
   0  12   7      646.20      602.07     23.11 o
   1  12   7      327.01      335.91     25.76 o
   2  12   7       25.04       27.58      8.33 o
   3  12   7      358.76      375.99     22.62 o
   4  12   7        3.44        5.66      4.29 o
   5  12   7        1.37        2.62      4.97 o
   6  12   7       10.06       11.06      7.18 o
  -8  13   7       48.13       60.34     15.00 o
  -7  13   7        7.32        7.18      6.14 o
  -6  13   7       22.33       35.11      9.48 o
  -5  13   7       75.97       82.76      6.93 o
  -4  13   7      335.73      323.01     13.69 o
  -3  13   7        7.46        6.05      2.67 o
  -2  13   7        2.21        3.12      2.40 o
  -1  13   7        5.45        7.92      5.02 o
   0  13   7       52.87       59.29      7.04 o
   1  13   7      262.66      266.49     13.75 o
   2  13   7       77.70       91.72     13.72 o
   3  13   7        0.00        3.15      3.30 o
   4  13   7       32.04       28.31      5.42 o
   5  13   7       28.01       33.84      7.25 o
  -7  14   7       43.85       46.56     12.31 o
  -6  14   7       42.87       62.63     14.34 o
  -5  14   7       10.93       15.55      4.26 o
  -4  14   7      137.13      110.34      8.06 o
  -3  14   7        0.02        1.22      2.45 o
  -2  14   7       14.37        7.91      3.17 o
  -1  14   7     1224.44     1290.93     30.09 o
   0  14   7      116.04      126.02      9.54 o
   1  14   7        0.38       -0.68      4.15 o
   2  14   7       33.42       25.53      7.74 o
   3  14   7       41.31       36.55     14.61 o
   4  14   7        0.69        0.11      6.71 o
   5  14   7       93.47       99.64     14.57 o
  -7  15   7       41.85       42.11     18.46 o
  -6  15   7       42.28       36.32      8.50 o
  -5  15   7       13.50        7.62      6.42 o
  -4  15   7       67.63       64.37      7.20 o
  -3  15   7      179.12      163.47      6.57 o
  -2  15   7       71.41       73.11      5.60 o
  -1  15   7      826.86      825.50     17.41 o
   0  15   7      703.28      689.62     20.72 o
   1  15   7       66.66       68.26      7.70 o
   2  15   7       21.36       16.94      5.48 o
   3  15   7       45.31       58.57     10.99 o
   4  15   7       34.20       34.64      9.67 o
   5  15   7        6.46        3.98      8.05 o
  -6  16   7       22.32       26.49      9.24 o
  -5  16   7       19.32       22.79      8.43 o
  -4  16   7      168.05      164.66     10.92 o
  -3  16   7       62.13       70.43      7.06 o
  -2  16   7        7.23       11.15      3.37 o
  -1  16   7      142.01      167.05      7.86 o
   0  16   7       51.48       61.53      6.14 o
   1  16   7       85.51       97.79     12.72 o
   2  16   7      169.87      176.18     17.24 o
   3  16   7        0.05        1.58      6.22 o
   4  16   7        0.17       -9.75      6.50 o
  -6  17   7        9.31       14.90      8.36 o
  -5  17   7        8.37       12.04      7.95 o
  -4  17   7       45.08       35.44      6.74 o
  -3  17   7        8.56       13.19      3.55 o
  -2  17   7       40.58       50.91      4.73 o
  -1  17   7      344.46      323.42     10.32 o
   0  17   7      138.47      134.92      7.84 o
   1  17   7      112.12      122.11      8.33 o
   2  17   7       12.51       14.85      5.30 o
   3  17   7        2.55        1.99      5.01 o
   4  17   7       13.65       23.18      9.23 o
  -5  18   7       48.52       50.47     11.09 o
  -4  18   7        4.04        5.44      7.01 o
  -3  18   7      335.28      310.37     38.97 o
  -2  18   7        4.59        6.80      5.10 o
  -1  18   7        4.94        3.63      2.89 o
   0  18   7       11.75       10.52      3.42 o
   1  18   7        0.33        4.84      3.85 o
   2  18   7      153.09      159.81     17.86 o
   3  18   7       56.29       55.21      7.83 o
  -5  19   7       41.79       23.68      9.41 o
  -4  19   7       17.48       -0.49      7.01 o
  -3  19   7      405.47      456.83     23.29 o
  -2  19   7        8.63       12.99      7.27 o
  -1  19   7       53.15       40.94      7.10 o
   0  19   7        0.02        2.50      2.96 o
   1  19   7       64.17       81.32      7.10 o
   2  19   7       23.39       29.94      8.45 o
  -4  20   7        0.14       -2.65      7.22 o
  -3  20   7      114.52       98.79     14.87 o
  -2  20   7       18.46        5.64      7.25 o
  -1  20   7       14.39       27.08      6.70 o
   0  20   7        0.41       -2.21      5.22 o
   1  20   7        2.43        5.09      3.16 o
  -2  21   7       32.54       45.18     11.28 o
  -1  21   7        1.93        3.22      5.42 o
   0  21   7        0.00        1.45      5.50 o
  -9   0   8       43.18       71.01     18.71 o
  -8   0   8       61.14       51.53     15.89 o
  -7   0   8      208.13      218.94     25.89 o
  -6   0   8      134.77      133.19      9.58 o
  -5   0   8      123.69      151.29     13.78 o
  -4   0   8      103.89      104.83      5.96 o
  -3   0   8        8.16       11.88      2.94 o
  -2   0   8      533.83      495.59     16.93 o
  -1   0   8       25.27       15.26      5.04 o
   0   0   8      454.71      392.84     17.04 o
   1   0   8      568.42      504.42     19.94 o
   2   0   8       19.03       17.36      5.71 o
   3   0   8      194.04      187.32     14.47 o
   4   0   8        0.07        2.22      5.51 o
   5   0   8       50.11       60.44     10.05 o
   6   0   8      136.91      154.95     33.97 o
   7   0   8        7.12        6.51      7.52 o
  -9   1   8       19.23       27.47     10.33 o
  -8   1   8      116.80      126.40     16.92 o
  -7   1   8       52.66       55.26      7.93 o
  -6   1   8        2.12       -2.13      2.68 o
  -5   1   8      165.99      161.93      7.81 o
  -4   1   8      183.33      179.94      6.33 o
  -3   1   8      428.33      425.48      8.09 o
  -2   1   8      112.40      107.77      5.64 o
  -1   1   8        8.24        7.36      3.20 o
   0   1   8       36.04       45.81      5.01 o
   1   1   8       71.44       72.13      6.06 o
   2   1   8       18.28       14.03      4.33 o
   3   1   8        5.39        2.73      3.79 o
   4   1   8      172.35      164.29     10.01 o
   5   1   8       29.11       30.13      7.36 o
   6   1   8       42.91       46.18      7.17 o
   7   1   8        2.61       -1.62      5.03 o
  -9   2   8       14.91       19.38      9.59 o
  -8   2   8       97.37      109.72     14.50 o
  -7   2   8       40.23       31.45      4.86 o
  -6   2   8        7.79        3.35      2.63 o
  -5   2   8       51.96       55.93      5.28 o
  -4   2   8      673.92      723.45     15.95 o
  -3   2   8       55.05       59.85      5.76 o
  -2   2   8      607.46      592.77     11.56 o
  -1   2   8      143.60      166.54      8.78 o
   0   2   8      505.74      510.02     13.89 o
   1   2   8       35.87       30.17      4.33 o
   2   2   8        4.11        1.30      3.10 o
   3   2   8        5.81        5.41      3.75 o
   4   2   8       10.42       17.23      4.58 o
   5   2   8       14.45        3.92      4.40 o
   6   2   8        0.16       -0.32      4.74 o
   7   2   8        1.33        3.07     11.18 o
  -9   3   8       42.67       50.44     12.11 o
  -8   3   8       38.95       34.70     10.38 o
  -7   3   8        0.14        0.57      4.40 o
  -6   3   8       23.82       22.74      4.24 o
  -5   3   8      332.41      308.32      7.82 o
  -4   3   8      170.83      172.62      6.84 o
  -3   3   8        0.33        5.38      2.21 o
  -2   3   8       76.22       68.09      7.73 o
  -1   3   8       19.30       17.23      3.26 o
   0   3   8      574.95      590.61     13.51 o
   1   3   8      145.66      149.20     12.91 o
   2   3   8      123.08      127.56      9.66 o
   3   3   8       28.76       24.57      4.92 o
   4   3   8       25.02       14.37      4.72 o
   5   3   8       31.57       39.16      6.23 o
   6   3   8        7.58       -2.66      4.37 o
  -9   4   8        7.20        4.92      8.97 o
  -8   4   8      151.04      166.96     19.41 o
  -7   4   8       16.67       18.57      4.22 o
  -6   4   8       52.14       44.88      4.98 o
  -5   4   8      454.21      420.62      9.71 o
  -4   4   8        4.74       17.09      3.25 o
  -3   4   8       95.81       98.83      4.89 o
  -2   4   8      110.41      119.39      5.94 o
  -1   4   8       95.95       67.31      5.09 o
   0   4   8      222.33      240.92      8.62 o
   1   4   8      204.54      202.55      8.27 o
   2   4   8       53.56       44.24      5.14 o
   3   4   8      723.01      717.15     18.54 o
   4   4   8      443.87      436.85     14.47 o
   5   4   8        1.22       -0.30      4.16 o
   6   4   8       17.66       18.27      6.63 o
  -9   5   8       13.05       16.75     19.48 o
  -8   5   8        5.21       12.09      5.77 o
  -7   5   8       95.21       87.19      6.07 o
  -6   5   8       18.95       25.18      4.33 o
  -5   5   8       70.57       71.92      5.13 o
  -4   5   8     1626.84     1572.01     24.66 o
  -3   5   8      932.00      899.47     14.01 o
  -2   5   8     1380.77     1324.84     21.14 o
  -1   5   8      308.28      329.93     14.82 o
   0   5   8      164.45      186.51      9.14 o
   1   5   8       49.92       60.67      4.92 o
   2   5   8      110.87      106.74      6.56 o
   3   5   8      323.21      335.22     12.93 o
   4   5   8       35.92       46.04      6.25 o
   5   5   8        0.29       -3.11      4.38 o
   6   5   8       45.29       52.68     10.30 o
  -9   6   8        2.95       -9.91      7.24 o
  -8   6   8      130.82      149.13      9.23 o
  -7   6   8      134.22      140.60      7.44 o
  -6   6   8       12.33        8.48      3.75 o
  -5   6   8        9.71        5.30      3.23 o
  -4   6   8       75.17       79.00      5.29 o
  -3   6   8       64.92       79.23      6.61 o
  -2   6   8       78.93       98.62      6.87 o
  -1   6   8      886.58      906.31     15.91 o
   0   6   8      124.39      122.29      6.42 o
   1   6   8      528.39      528.42     12.52 o
   2   6   8      118.69      111.96      6.72 o
   3   6   8       69.86       79.05      9.73 o
   4   6   8      119.25      121.00      8.67 o
   5   6   8       88.66      105.51     10.55 o
   6   6   8       68.56       72.66      9.70 o
  -9   7   8       34.11       34.43      7.46 o
  -8   7   8        0.42        0.20      3.73 o
  -7   7   8       20.29       34.54      5.37 o
  -6   7   8      243.34      231.40     10.28 o
  -5   7   8        1.29        1.98      3.22 o
  -4   7   8       41.10       54.13      4.55 o
  -3   7   8       27.54       26.12      3.16 o
  -2   7   8      604.42      616.04     12.43 o
  -1   7   8      389.83      388.40      9.25 o
   0   7   8       78.96       83.75      6.50 o
   1   7   8       64.47       66.17      4.98 o
   2   7   8      660.42      638.22     16.40 o
   3   7   8      131.88      117.14      8.16 o
   4   7   8      318.95      319.56     32.06 o
   5   7   8       43.54       54.07      8.09 o
   6   7   8        1.98        3.42      5.87 o
  -9   8   8        0.05       -7.83      5.22 o
  -8   8   8       10.80       16.28      7.27 o
  -7   8   8        5.68        9.84      4.39 o
  -6   8   8      123.18      137.63      8.32 o
  -5   8   8       31.20       44.71      5.08 o
  -4   8   8        0.20        1.32      2.71 o
  -3   8   8       83.78       79.97      3.82 o
  -2   8   8       41.93       42.71      3.58 o
  -1   8   8      716.30      687.69     13.04 o
   0   8   8       35.63       38.30      3.87 o
   1   8   8      236.85      207.66      7.69 o
   2   8   8      159.78      160.98      8.64 o
   3   8   8      706.71      630.99     30.86 o
   4   8   8        0.02       -1.05      4.47 o
   5   8   8        0.05        1.67      5.10 o
   6   8   8        0.39        3.41      5.79 o
  -8   9   8        4.54       -0.19      5.36 o
  -7   9   8      125.09      113.20      8.19 o
  -6   9   8      237.52      226.82     10.44 o
  -5   9   8       59.28       73.83      6.15 o
  -4   9   8        2.44        7.68      3.02 o
  -3   9   8       12.19       18.47      2.46 o
  -2   9   8       30.24       27.03      3.10 o
  -1   9   8      951.70      953.12     16.16 o
   0   9   8      845.99      792.55     15.47 o
   1   9   8       11.12       10.27      3.48 o
   2   9   8      357.41      376.64     28.53 o
   3   9   8        3.57        4.44      4.27 o
   4   9   8       93.44      113.07     12.81 o
   5   9   8      114.08      122.45     11.19 o
   6   9   8       24.72       17.80     11.21 o
  -8  10   8        2.97       -7.26      5.08 o
  -7  10   8       25.99       17.37      7.45 o
  -6  10   8        6.69        8.86      6.09 o
  -5  10   8       73.45       81.40      6.58 o
  -4  10   8        1.32        1.27      2.95 o
  -3  10   8        0.03       -0.79      2.07 o
  -2  10   8       18.29       16.18      2.78 o
  -1  10   8       15.27       12.66      2.58 o
   0  10   8      153.12      156.63      6.53 o
   1  10   8      252.71      240.29     11.31 o
   2  10   8      197.51      171.80     10.53 o
   3  10   8       71.46       64.12      7.46 o
   4  10   8      146.07      151.26     11.45 o
   5  10   8      134.61      131.36     20.14 o
  -8  11   8       65.07       81.25     10.95 o
  -7  11   8       46.61       47.58      6.73 o
  -6  11   8        0.52        3.49      4.30 o
  -5  11   8       41.65       33.94      4.99 o
  -4  11   8      553.86      515.17     12.18 o
  -3  11   8      865.58      842.28     14.06 o
  -2  11   8       21.89       26.77      4.09 o
  -1  11   8      735.23      723.28     14.59 o
   0  11   8      467.51      456.10     13.81 o
   1  11   8      505.24      492.16     15.20 o
   2  11   8      357.68      375.65     15.03 o
   3  11   8      196.53      210.52     12.56 o
   4  11   8       44.88       61.09      7.88 o
   5  11   8        1.68       -1.47      5.39 o
  -8  12   8        4.62       10.59      7.15 o
  -7  12   8       54.40       41.61      8.26 o
  -6  12   8        1.57        2.05      4.21 o
  -5  12   8      107.35       87.57      7.68 o
  -4  12   8        0.14        8.37      3.58 o
  -3  12   8      131.00      109.64      5.68 o
  -2  12   8       39.09       27.45      3.42 o
  -1  12   8      251.63      245.75      9.28 o
   0  12   8      956.71      928.50     41.71 o
   1  12   8      151.54      137.98     21.92 o
   2  12   8       64.25       83.84      6.74 o
   3  12   8       62.33       66.86      9.20 o
   4  12   8        1.33       -3.06      4.53 o
   5  12   8       14.44       21.50      6.38 o
  -7  13   8        0.08       -5.80      5.88 o
  -6  13   8       52.69       65.31      7.04 o
  -5  13   8       59.31       62.05     10.88 o
  -4  13   8       26.92       16.86      4.05 o
  -3  13   8       26.92       33.30      4.66 o
  -2  13   8        0.35        4.22      2.73 o
  -1  13   8      491.50      451.07     14.03 o
   0  13   8        7.20       19.82      5.30 o
   1  13   8       56.15       46.92      7.17 o
   2  13   8       21.60       21.55      8.23 o
   3  13   8       41.68       29.74      9.43 o
   4  13   8       67.25       79.14     14.61 o
   5  13   8        9.53       11.63      9.05 o
  -7  14   8       19.93       32.99      8.40 o
  -6  14   8        1.96       -1.49      4.10 o
  -5  14   8        0.36       -2.92      3.65 o
  -4  14   8       96.97       89.96      6.45 o
  -3  14   8        0.03        0.81      3.25 o
  -2  14   8       65.16       60.00      4.36 o
  -1  14   8      192.76      209.53     11.54 o
   0  14   8      134.53      131.26     10.12 o
   1  14   8       53.47       61.20      7.55 o
   2  14   8        0.50        1.91      6.22 o
   3  14   8      122.04      111.86     19.48 o
   4  14   8        8.07        3.54     11.79 o
  -7  15   8       21.69       29.07      9.53 o
  -6  15   8       13.83       41.93     10.80 o
  -5  15   8       15.56       22.66      4.47 o
  -4  15   8        0.62       -0.03      3.80 o
  -3  15   8        0.18       -3.02      2.96 o
  -2  15   8       72.50       65.74      5.69 o
  -1  15   8      458.55      469.84     15.66 o
   0  15   8      131.40      163.29     11.25 o
   1  15   8        3.21        6.32      5.66 o
   2  15   8       48.61       31.42      9.46 o
   3  15   8        9.61       -2.77      7.69 o
   4  15   8        0.11       -4.34      6.78 o
  -6  16   8       72.09       73.72     12.34 o
  -5  16   8        3.89       -0.38      4.54 o
  -4  16   8       29.67       25.34      4.44 o
  -3  16   8       23.54       28.06      5.02 o
  -2  16   8        9.49       10.62      3.79 o
  -1  16   8        2.33        3.22      3.37 o
   0  16   8       51.56       61.44      9.82 o
   1  16   8        1.03       -3.93      4.39 o
   2  16   8      148.57      149.25     11.46 o
   3  16   8        1.16        2.69     12.05 o
  -6  17   8       14.46       11.48      9.15 o
  -5  17   8        0.06       -0.43      5.30 o
  -4  17   8       56.18       59.37      5.59 o
  -3  17   8       40.23       37.82      5.40 o
  -2  17   8      270.37      270.08     13.06 o
  -1  17   8       14.35       11.34      4.49 o
   0  17   8       23.43       32.07      5.15 o
   1  17   8      278.88      299.14     22.11 o
   2  17   8       17.66       17.18      6.12 o
   3  17   8        3.92        6.64      5.87 o
  -5  18   8      177.58      187.83     28.26 o
  -4  18   8       14.30       16.12      9.61 o
  -3  18   8       61.27       66.01      6.17 o
  -2  18   8       20.35       25.29      4.91 o
  -1  18   8       27.64       20.30      5.03 o
   0  18   8        4.37        8.37      4.05 o
   1  18   8        0.20        2.44      4.29 o
   2  18   8        4.38        0.03      4.75 o
  -4  19   8       75.21       36.15     12.56 o
  -3  19   8        4.40       10.71      7.74 o
  -2  19   8        0.92       -2.88      6.54 o
  -1  19   8        6.32       -1.19      3.21 o
   0  19   8        0.05        1.44      3.86 o
   1  19   8      157.51      156.88     12.93 o
  -3  20   8       31.52       48.24     19.23 o
  -2  20   8       38.86       54.75     10.73 o
  -1  20   8       23.66       28.07      8.52 o
   0  20   8      100.30       98.58      7.82 o
  -9   1   9        0.94        5.52     11.66 o
  -8   1   9       44.99       52.81     11.67 o
  -7   1   9       27.05       28.34      5.32 o
  -6   1   9       13.70        8.32      8.33 o
  -5   1   9      323.78      345.56     14.89 o
  -4   1   9        0.01        0.08      2.24 o
  -3   1   9      185.86      201.79      7.25 o
  -2   1   9      145.53      136.07      8.90 o
  -1   1   9       31.32       26.51      4.60 o
   0   1   9      370.91      338.45     11.84 o
   1   1   9      357.27      340.98     12.92 o
   2   1   9      132.37      125.72      8.49 o
   3   1   9        3.47       -0.50      4.52 o
   4   1   9       12.57       12.72      5.81 o
   5   1   9       54.98       73.14      8.00 o
   6   1   9       53.92       59.39      7.90 o
  -9   2   9       11.11       24.83     10.95 o
  -8   2   9        0.14       -3.09      5.91 o
  -7   2   9      107.50      107.65      9.03 o
  -6   2   9      267.84      265.58     12.48 o
  -5   2   9      247.80      222.61     14.36 o
  -4   2   9      410.54      403.44      9.64 o
  -3   2   9     1151.50     1128.80     19.00 o
  -2   2   9      963.65      921.32     18.57 o
  -1   2   9     1246.81     1132.66     31.67 o
   0   2   9       51.85       43.86      5.23 o
   1   2   9        3.84        1.30      3.13 o
   2   2   9       33.13       21.57      4.76 o
   3   2   9       10.71        4.52      3.84 o
   4   2   9       24.82       25.67      5.43 o
   5   2   9       13.06        9.49      5.10 o
   6   2   9       16.69       18.37      6.75 o
  -9   3   9        1.28        0.08      9.04 o
  -8   3   9       37.33       33.07      8.20 o
  -7   3   9        2.08        5.49      5.74 o
  -6   3   9      125.98      111.39      9.52 o
  -5   3   9        4.60        2.88      3.08 o
  -4   3   9       37.01       49.39      4.09 o
  -3   3   9      250.38      273.68      9.12 o
  -2   3   9      474.83      431.54     21.87 o
  -1   3   9      962.00      938.68     25.38 o
   0   3   9       84.32       72.70      7.25 o
   1   3   9        7.22        8.38      3.63 o
   2   3   9      374.56      368.78     12.91 o
   3   3   9      265.06      273.39     13.02 o
   4   3   9      167.91      153.22     10.23 o
   5   3   9       29.11       35.04      6.85 o
   6   3   9        0.00        4.26      8.25 o
  -9   4   9       34.73       25.51      8.78 o
  -8   4   9        8.04       11.37      5.56 o
  -7   4   9        1.58        6.04      4.23 o
  -6   4   9        1.60        1.02      3.44 o
  -5   4   9      102.12      100.85      6.40 o
  -4   4   9     1210.28     1168.67     22.94 o
  -3   4   9      285.25      279.04      8.32 o
  -2   4   9      382.04      368.42     15.79 o
  -1   4   9      271.54      263.46     10.90 o
   0   4   9      289.00      308.99     11.46 o
   1   4   9       66.65       75.61      6.62 o
   2   4   9        0.12       -2.13      4.70 o
   3   4   9        0.03        1.74      4.04 o
   4   4   9        3.17        4.94      4.31 o
   5   4   9        2.10        1.22      5.25 o
   6   4   9        1.00       16.44      9.68 o
  -9   5   9        5.91       10.33     14.79 o
  -8   5   9       19.70       18.92      6.05 o
  -7   5   9        6.82        5.17      4.67 o
  -6   5   9        3.28       -1.20      4.14 o
  -5   5   9       50.58       53.98      4.90 o
  -4   5   9      294.23      326.12      9.80 o
  -3   5   9      358.32      359.75      8.94 o
  -2   5   9      229.90      243.72      8.38 o
  -1   5   9       13.72       18.47      3.62 o
   0   5   9      893.24      931.99     24.42 o
   1   5   9      159.58      158.58      8.09 o
   2   5   9      382.39      386.04     13.11 o
   3   5   9      338.62      347.98     13.47 o
   4   5   9        4.48       16.29      5.83 o
   5   5   9        0.08       -6.94      5.02 o
   6   5   9      102.76      107.86     11.66 o
  -9   6   9        3.50       -5.17      5.77 o
  -8   6   9       92.04       86.58     11.67 o
  -7   6   9        3.18       -0.71      4.40 o
  -6   6   9       42.41       39.27      4.77 o
  -5   6   9      520.62      505.73     12.37 o
  -4   6   9      328.14      300.65      9.77 o
  -3   6   9      237.85      228.21      9.86 o
  -2   6   9      149.27      165.43      7.99 o
  -1   6   9       58.46       58.36      4.66 o
   0   6   9       10.31       15.83      3.60 o
   1   6   9      354.96      381.73     12.89 o
   2   6   9        1.25       -4.74      3.62 o
   3   6   9       58.87       50.24      8.32 o
   4   6   9       83.20       80.04      9.17 o
   5   6   9        1.75        3.75      5.96 o
   6   6   9        7.65       15.62      7.85 o
  -9   7   9       32.95       28.27      9.30 o
  -8   7   9        7.18       13.75      7.57 o
  -7   7   9       26.51       18.18      5.63 o
  -6   7   9      191.29      204.35      9.92 o
  -5   7   9       24.56       36.53      4.53 o
  -4   7   9       96.02      118.97      6.66 o
  -3   7   9      274.43      268.88      9.51 o
  -2   7   9        0.15       -1.49      3.15 o
  -1   7   9      390.31      371.20      9.72 o
   0   7   9     1429.17     1410.02     24.96 o
   1   7   9      404.35      399.90     12.77 o
   2   7   9      146.53      161.52      9.41 o
   3   7   9      406.41      387.28     16.54 o
   4   7   9       30.62       31.52      7.00 o
   5   7   9       86.21      104.40     17.96 o
  -8   8   9      117.06      147.24     14.33 o
  -7   8   9      286.47      293.35     11.86 o
  -6   8   9       41.75       61.88      9.80 o
  -5   8   9       98.69      102.92      6.61 o
  -4   8   9       92.89       81.80      5.58 o
  -3   8   9      204.49      201.76      8.30 o
  -2   8   9      802.51      748.57     17.12 o
  -1   8   9      839.94      849.01     17.53 o
   0   8   9        4.72        7.94      4.26 o
   1   8   9      727.47      690.40     31.19 o
   2   8   9       44.67       46.71      6.97 o
   3   8   9       44.70       63.97      8.20 o
   4   8   9        8.85        0.66      4.81 o
   5   8   9        3.84        2.63      5.72 o
  -8   9   9        0.27       -6.07      4.14 o
  -7   9   9        0.73        8.19      4.43 o
  -6   9   9       16.47       13.18      4.42 o
  -5   9   9      249.09      225.33      9.41 o
  -4   9   9      304.11      295.50      9.64 o
  -3   9   9       84.96       80.91      4.66 o
  -2   9   9      446.18      443.87     12.13 o
  -1   9   9      969.91      919.72     18.39 o
   0   9   9      101.39       88.03      8.22 o
   1   9   9      119.49      139.41     21.44 o
   2   9   9      686.24      701.39     31.73 o
   3   9   9       15.46       12.51      5.56 o
   4   9   9       14.91       20.11      6.32 o
   5   9   9        3.02        1.28      5.67 o
  -8  10   9        0.02       -2.49      4.57 o
  -7  10   9       30.23       37.08      6.35 o
  -6  10   9        6.86        7.43      4.60 o
  -5  10   9      326.07      296.66     10.37 o
  -4  10   9       90.24      112.61      6.72 o
  -3  10   9        2.16        2.24      2.43 o
  -2  10   9      238.50      230.57     14.32 o
  -1  10   9     1174.95     1151.50     24.52 o
   0  10   9        4.77        3.40      3.62 o
   1  10   9      540.34      528.78     30.42 o
   2  10   9      445.84      441.03     16.17 o
   3  10   9        9.57       12.78      5.49 o
   4  10   9       23.51        8.74      5.85 o
   5  10   9      158.53      167.28     13.40 o
  -8  11   9        0.20        4.84      6.51 o
  -7  11   9       12.48       12.88      5.04 o
  -6  11   9        1.11       -3.91      3.89 o
  -5  11   9        0.47        3.18      3.71 o
  -4  11   9        0.29        0.99      3.56 o
  -3  11   9      122.00      108.84      7.08 o
  -2  11   9      190.93      158.23      9.30 o
  -1  11   9      222.20      226.63     10.16 o
   0  11   9      288.84      295.86     11.05 o
   1  11   9       80.41       83.81      7.44 o
   2  11   9       19.47       22.86      6.03 o
   3  11   9      266.17      266.59     13.76 o
   4  11   9      221.94      198.43     14.99 o
   5  11   9       29.55       39.26      7.78 o
  -7  12   9        0.31        4.71      7.40 o
  -6  12   9        0.04       -4.53      3.92 o
  -5  12   9       33.69       45.63      5.66 o
  -4  12   9      302.76      318.42     11.36 o
  -3  12   9       17.86       29.66      4.69 o
  -2  12   9        0.44        1.30      3.74 o
  -1  12   9      182.02      197.42      9.09 o
   0  12   9        1.12       -2.02      2.93 o
   1  12   9      294.34      326.17     16.18 o
   2  12   9      136.44      167.42     10.28 o
   3  12   9        5.84       14.28      5.46 o
   4  12   9       71.93       73.70      9.58 o
  -7  13   9        7.78       11.54      5.26 o
  -6  13   9        1.17        5.67      4.23 o
  -5  13   9       19.64       18.73      4.39 o
  -4  13   9       62.59       44.12      5.39 o
  -3  13   9        7.57        6.69      3.92 o
  -2  13   9      481.33      467.88     10.97 o
  -1  13   9      117.56      114.68      7.18 o
   0  13   9        8.48       18.75      5.98 o
   1  13   9       37.46       52.18     12.29 o
   2  13   9      113.50      134.67     15.77 o
   3  13   9        6.97       14.07      9.04 o
   4  13   9      332.01      322.48     38.20 o
  -7  14   9      135.31      129.76     13.26 o
  -6  14   9      114.33      145.32     10.98 o
  -5  14   9       21.58       26.86      4.99 o
  -4  14   9        0.00        3.14      3.56 o
  -3  14   9       27.25       29.63      5.32 o
  -2  14   9       77.35      106.90      5.75 o
  -1  14   9       38.39       71.54      8.26 o
   0  14   9       54.06       68.87      8.33 o
   1  14   9        0.46       -1.21      5.05 o
   2  14   9       59.38       54.13     12.82 o
   3  14   9        3.46        3.25      8.08 o
  -6  15   9        1.86        4.54      4.36 o
  -5  15   9       14.09       16.82      4.51 o
  -4  15   9       25.39       26.06      4.75 o
  -3  15   9        0.04       -1.04      5.30 o
  -2  15   9        4.91        6.85      4.18 o
  -1  15   9        0.97        0.89      4.00 o
   0  15   9      247.35      245.75     13.93 o
   1  15   9      212.67      221.06     14.05 o
   2  15   9        8.74       12.30      5.99 o
   3  15   9       25.65       38.26     12.43 o
  -6  16   9        0.02        4.52      6.11 o
  -5  16   9        0.77        6.57      4.06 o
  -4  16   9      126.04      139.70     11.92 o
  -3  16   9        6.66       10.39      4.54 o
  -2  16   9      113.22      117.26      8.74 o
  -1  16   9        0.83       -0.65      3.84 o
   0  16   9      101.04       84.50      9.08 o
   1  16   9       33.78       44.11      9.60 o
   2  16   9        1.57        4.80      5.46 o
  -5  17   9        2.91        2.25      4.13 o
  -4  17   9       16.17       12.13      5.09 o
  -3  17   9       57.53       50.48      6.90 o
  -2  17   9       23.86       14.87      4.80 o
  -1  17   9       15.84        6.67      4.31 o
   0  17   9       51.71       66.58      7.20 o
   1  17   9       21.43       29.43      6.72 o
   2  17   9        9.61       15.87      6.58 o
  -4  18   9       24.83       33.59      5.63 o
  -3  18   9        2.65        4.08      4.32 o
  -2  18   9        0.06       -2.44      4.48 o
  -1  18   9        0.07       -6.11      4.07 o
   0  18   9       89.09      103.50      8.25 o
   1  18   9       53.31       71.29      8.87 o
  -3  19   9       21.78       22.19      6.43 o
  -2  19   9        2.59       -0.69      3.95 o
  -1  19   9        1.33        1.42      4.84 o
  -9   0  10       57.87       71.92     14.67 o
  -8   0  10       39.55       30.00     10.58 o
  -7   0  10        6.07       -3.17      6.78 o
  -6   0  10       71.41       75.81     26.79 o
  -5   0  10      287.56      342.37     35.89 o
  -4   0  10       76.59       59.83     10.39 o
  -3   0  10     1503.07     1432.47     91.91 o
  -2   0  10     3169.56     3173.93     78.49 o
  -1   0  10     1049.12      982.14     32.80 o
   0   0  10     1550.09     1499.92     53.97 o
   1   0  10      612.33      571.25     23.38 o
   2   0  10        8.32       12.77      6.24 o
   3   0  10       54.59       45.91      9.15 o
   4   0  10      612.72      595.87     26.37 o
   5   0  10       31.57       37.40      9.70 o
  -9   1  10       58.24       61.23     11.30 o
  -8   1  10       29.10       31.45      7.40 o
  -7   1  10       54.06       43.97      7.62 o
  -6   1  10      158.01      154.31     11.39 o
  -5   1  10      243.81      224.97     12.91 o
  -4   1  10       25.94       13.48      5.25 o
  -3   1  10      825.29      788.80     20.86 o
  -2   1  10        1.51        6.11      3.56 o
  -1   1  10      140.82      148.05      9.59 o
   0   1  10       13.10       12.09      6.32 o
   1   1  10       22.53       11.56      4.36 o
   2   1  10      343.81      300.63     18.50 o
   3   1  10        7.36        7.81      4.48 o
   4   1  10       10.15       17.75      5.65 o
   5   1  10        4.24       -2.64      4.54 o
  -9   2  10       31.60       37.69      9.70 o
  -8   2  10        1.35        2.55      5.76 o
  -7   2  10       39.78       15.04      5.92 o
  -6   2  10       66.07       62.67      8.02 o
  -5   2  10      285.69      295.67     20.46 o
  -4   2  10      345.18      336.08     15.33 o
  -3   2  10     1152.62     1117.48     25.91 o
  -2   2  10       47.89       48.89      6.08 o
  -1   2  10        3.76       -1.15      3.35 o
   0   2  10        4.92        6.15      3.73 o
   1   2  10       97.17      108.21      8.27 o
   2   2  10      509.13      513.60     16.11 o
   3   2  10       35.92       42.54      7.40 o
   4   2  10       64.06       63.55      7.64 o
   5   2  10       22.95       26.34      7.25 o
  -9   3  10        0.65       -8.16      6.29 o
  -8   3  10       26.50       25.53      7.23 o
  -7   3  10       14.89       10.76      5.74 o
  -6   3  10       23.41       23.49     11.25 o
  -5   3  10      177.20      176.73     11.65 o
  -4   3  10      245.71      263.82     13.67 o
  -3   3  10       99.62      102.05      6.60 o
  -2   3  10      151.20      153.69     13.42 o
  -1   3  10        0.28       -3.67      3.41 o
   0   3  10       78.90       96.73      7.79 o
   1   3  10       57.43       58.62      6.46 o
   2   3  10      305.43      275.01     13.20 o
   3   3  10        0.35        6.96      4.50 o
   4   3  10        4.32        0.72      4.31 o
   5   3  10       13.67       23.09      7.20 o
  -9   4  10       10.30        9.66      9.26 o
  -8   4  10        0.14        4.68      6.69 o
  -7   4  10        7.65       -1.14      5.81 o
  -6   4  10       15.58        4.91      3.88 o
  -5   4  10      109.88       96.47      9.08 o
  -4   4  10      786.34      824.80     21.96 o
  -3   4  10      656.86      646.53     24.94 o
  -2   4  10       65.40       67.34      5.85 o
  -1   4  10        9.11        5.61      4.17 o
   0   4  10      431.61      404.62     13.94 o
   1   4  10       99.18       88.90      7.58 o
   2   4  10     1299.07     1243.13     30.64 o
   3   4  10       71.98       90.60      8.26 o
   4   4  10        7.51        8.27      6.45 o
   5   4  10        0.34        6.95      6.18 o
  -8   5  10       45.84       34.81     12.10 o
  -7   5  10      134.02      132.69     11.43 o
  -6   5  10        0.95        6.58      3.87 o
  -5   5  10       44.43       44.45      5.45 o
  -4   5  10      513.83      479.19     16.13 o
  -3   5  10       33.62       47.43      5.60 o
  -2   5  10      836.56      802.09     17.92 o
  -1   5  10       95.62       93.83     12.40 o
   0   5  10     1456.10     1357.30     28.69 o
   1   5  10       67.32       69.36      6.97 o
   2   5  10       95.40       92.38     10.03 o
   3   5  10       87.23       86.91      9.66 o
   4   5  10       37.15       50.34      8.11 o
   5   5  10       38.81       53.04     11.00 o
  -8   6  10        3.34        0.15      6.84 o
  -7   6  10       26.98       24.16      6.66 o
  -6   6  10        6.49        0.32      3.80 o
  -5   6  10       70.84       78.23      6.57 o
  -4   6  10      138.00      157.08      8.96 o
  -3   6  10        1.89        0.42      3.72 o
  -2   6  10     1035.50      968.20     24.90 o
  -1   6  10     1637.45     1574.51     31.91 o
   0   6  10       12.65       19.13      5.33 o
   1   6  10      378.19      392.89     14.47 o
   2   6  10       52.86       45.87      7.43 o
   3   6  10        0.08        0.92      4.72 o
   4   6  10      106.04      104.28     10.57 o
   5   6  10       68.29       96.67     11.14 o
  -8   7  10       79.77       63.62     11.08 o
  -7   7  10       71.68       58.51      7.49 o
  -6   7  10       60.47       56.85      9.94 o
  -5   7  10       87.34       84.93     10.09 o
  -4   7  10        3.82        8.07      4.09 o
  -3   7  10      142.05      146.58     10.86 o
  -2   7  10      839.47      818.48     21.19 o
  -1   7  10      611.14      612.00     14.98 o
   0   7  10      811.00      750.16     26.75 o
   1   7  10      436.27      463.77     17.95 o
   2   7  10      427.02      452.27     18.17 o
   3   7  10       50.28       31.29      7.11 o
   4   7  10        9.48       11.13      6.04 o
   5   7  10       13.68       10.79      6.79 o
  -8   8  10       42.74       31.09      8.98 o
  -7   8  10       17.40       20.50      5.53 o
  -6   8  10        0.36        1.05      3.92 o
  -5   8  10        4.31        8.08      3.61 o
  -4   8  10       89.19       88.76      6.50 o
  -3   8  10        0.08       -2.43      3.55 o
  -2   8  10      666.22      682.89     16.21 o
  -1   8  10      238.87      261.30     10.37 o
   0   8  10      299.26      317.43     15.27 o
   1   8  10        4.95       -2.75      4.60 o
   2   8  10      469.93      423.47     17.05 o
   3   8  10        0.99       -1.13      4.80 o
   4   8  10        3.89       -3.87      5.13 o
  -8   9  10       33.22       17.38     10.37 o
  -7   9  10        2.55       -0.32      4.85 o
  -6   9  10        0.78       -4.33      3.43 o
  -5   9  10       57.66       36.24      5.25 o
  -4   9  10      125.00      128.65      9.49 o
  -3   9  10        0.28       -2.13      3.97 o
  -2   9  10      173.29      189.82     10.69 o
  -1   9  10       13.90       19.64      5.40 o
   0   9  10      167.05      195.16     15.51 o
   1   9  10       27.20       35.84      8.47 o
   2   9  10      255.16      244.31     14.44 o
   3   9  10        0.77        3.61      5.12 o
   4   9  10       47.32       41.63      8.10 o
  -7  10  10       45.45       40.39      7.01 o
  -6  10  10        6.27        6.42      4.26 o
  -5  10  10      103.86       86.59      7.18 o
  -4  10  10       30.05       48.45      6.79 o
  -3  10  10      105.88      117.63     11.32 o
  -2  10  10      132.55      135.61      9.21 o
  -1  10  10      503.56      511.47     15.33 o
   0  10  10       64.72       74.73      8.58 o
   1  10  10       71.82       79.98      8.32 o
   2  10  10       42.78       29.30      6.35 o
   3  10  10      355.33      363.81     17.11 o
   4  10  10       28.11       33.10      7.52 o
  -7  11  10        9.75        3.30      4.51 o
  -6  11  10        0.01       -2.40      3.81 o
  -5  11  10      122.24      131.43      9.35 o
  -4  11  10      143.84      149.93     10.79 o
  -3  11  10       36.78       37.52      5.18 o
  -2  11  10      385.14      410.27     14.70 o
  -1  11  10        0.01       -4.76      3.17 o
   0  11  10       59.74       59.74      6.34 o
   1  11  10      120.02      114.63     15.82 o
   2  11  10      165.96      133.58     22.00 o
   3  11  10      432.53      494.04     21.93 o
   4  11  10      277.71      352.59     24.39 o
  -7  12  10       27.95       31.39      5.90 o
  -6  12  10       10.71        5.81      4.33 o
  -5  12  10        3.32        7.56      4.17 o
  -4  12  10       60.02       48.84      5.80 o
  -3  12  10      342.26      319.54     11.29 o
  -2  12  10       88.78      100.58      7.88 o
  -1  12  10        0.36        3.24      3.75 o
   0  12  10      231.27      258.21     17.55 o
   1  12  10       79.59       95.96      8.07 o
   2  12  10        3.59        1.51      6.22 o
   3  12  10        1.00       12.57      8.91 o
  -6  13  10       23.75       15.65      4.84 o
  -5  13  10        8.25       14.74      4.54 o
  -4  13  10      183.31      182.28      9.80 o
  -3  13  10       83.65       83.26      9.03 o
  -2  13  10       38.25       49.25      5.89 o
  -1  13  10        2.91        3.99      3.66 o
   0  13  10       36.48       40.31      7.50 o
   1  13  10      238.16      259.06     21.55 o
   2  13  10       74.97       63.16     12.78 o
   3  13  10       50.31       64.39     13.14 o
  -6  14  10        5.54        2.03      4.10 o
  -5  14  10        0.98       -1.43      4.22 o
  -4  14  10        6.23        2.48      3.89 o
  -3  14  10      106.46      102.20      7.35 o
  -2  14  10        2.24       -6.30      6.55 o
  -1  14  10       45.53       37.19      8.40 o
   0  14  10        7.29       11.92      5.97 o
   1  14  10        5.02        8.77      5.99 o
   2  14  10       67.46       65.53     13.59 o
   3  14  10       29.38       31.63     11.75 o
  -5  15  10       10.12       14.35      4.83 o
  -4  15  10        1.60        0.34      3.76 o
  -3  15  10       25.75       31.32      5.78 o
  -2  15  10      128.53      109.63     16.41 o
  -1  15  10       12.70       18.82      6.36 o
   0  15  10       15.05        8.90      5.59 o
   1  15  10       81.71      108.52     12.22 o
   2  15  10        7.29        9.90      8.98 o
  -5  16  10       68.37       85.28      7.28 o
  -4  16  10        5.63        3.73      4.56 o
  -3  16  10        1.46       -3.04      4.19 o
  -2  16  10       31.94       20.43      6.18 o
  -1  16  10       15.65       26.62      6.82 o
   0  16  10      165.44      185.46     13.23 o
   1  16  10      112.70      134.97     12.36 o
  -4  17  10        7.25        5.98      4.83 o
  -3  17  10       10.92       12.20      5.13 o
  -2  17  10        8.68        5.14      5.22 o
  -1  17  10       16.49       10.49      6.83 o
   0  17  10       53.37       64.09     13.78 o
  -2  18  10        0.10       -0.10      5.54 o
  -1  18  10       28.92       29.16      6.99 o
  -8   1  11        7.29       -3.29      5.32 o
  -7   1  11      119.35      143.10     13.95 o
  -6   1  11       40.86       46.67      7.58 o
  -5   1  11       13.15        6.04      5.35 o
  -4   1  11     1715.32     1716.70     37.41 o
  -3   1  11      272.83      278.14     14.28 o
  -2   1  11      109.89      122.85     14.47 o
  -1   1  11      453.46      426.71     18.65 o
   0   1  11       39.07       28.18      5.47 o
   1   1  11        0.00        0.53      3.82 o
   2   1  11       34.99       34.07      6.55 o
   3   1  11       89.90       80.49      8.44 o
   4   1  11       23.15       35.80      6.74 o
  -8   2  11       75.27       66.82      9.57 o
  -7   2  11        6.92       10.62      5.98 o
  -6   2  11       55.78       44.93      7.57 o
  -5   2  11        2.76       -0.26      4.74 o
  -4   2  11        0.09       -2.80      4.81 o
  -3   2  11      577.55      557.83     21.39 o
  -2   2  11     1414.66     1405.52     36.26 o
  -1   2  11      124.53      140.96     10.80 o
   0   2  11      115.03       96.96      8.21 o
   1   2  11      242.57      225.65     12.19 o
   2   2  11      279.39      260.22     13.49 o
   3   2  11       84.80       84.91      8.70 o
   4   2  11       13.18       29.55      7.55 o
  -8   3  11       96.64      114.30     11.48 o
  -7   3  11        0.90       -5.48      5.01 o
  -6   3  11      186.32      184.90     12.75 o
  -5   3  11      546.13      581.79     19.27 o
  -4   3  11       17.37       24.49      6.21 o
  -3   3  11      191.94      197.16     13.03 o
  -2   3  11     2413.92     2328.75     44.47 o
  -1   3  11      110.26      118.07      9.09 o
   0   3  11      217.45      198.28     11.44 o
   1   3  11      350.90      343.96     13.99 o
   2   3  11        4.72        6.71      4.54 o
   3   3  11       73.80       81.86     13.13 o
   4   3  11        4.06        7.83      6.10 o
  -8   4  11        1.81       -7.47      5.92 o
  -7   4  11      116.28      112.07     10.89 o
  -6   4  11      674.86      667.73     38.53 o
  -5   4  11      121.38      123.44     10.47 o
  -4   4  11        0.01       -2.37      4.48 o
  -3   4  11      400.53      385.12     16.70 o
  -2   4  11     1361.07     1298.98     29.25 o
  -1   4  11       26.52       31.82      5.79 o
   0   4  11      329.30      285.62     13.68 o
   1   4  11      130.10      104.86      8.82 o
   2   4  11      214.68      201.73     11.73 o
   3   4  11       17.24       24.69      6.19 o
   4   4  11      122.69      132.49     12.09 o
  -8   5  11        0.78       -3.98      5.54 o
  -7   5  11       13.83       14.37      6.73 o
  -6   5  11       22.30       12.67      6.12 o
  -5   5  11       33.76       32.38      6.55 o
  -4   5  11      144.74      172.32     11.49 o
  -3   5  11      156.90      159.67     11.99 o
  -2   5  11       49.15       45.76      9.77 o
  -1   5  11      470.89      477.47     19.06 o
   0   5  11       89.13      109.43      8.77 o
   1   5  11       32.17       22.86      5.38 o
   2   5  11       38.90       48.69      7.82 o
   3   5  11       39.92       34.21      7.50 o
   4   5  11        1.71       24.22      9.33 o
  -8   6  11       67.63       42.78      8.59 o
  -7   6  11      129.62      111.02     10.95 o
  -6   6  11       50.45       42.50      7.29 o
  -5   6  11      111.29      114.97     14.76 o
  -4   6  11       40.52       50.36      7.14 o
  -3   6  11       51.91       64.40      7.30 o
  -2   6  11       35.09       33.64      6.02 o
  -1   6  11        0.85       -0.54      4.15 o
   0   6  11      668.20      577.94     17.31 o
   1   6  11       87.23       75.89     11.66 o
   2   6  11      162.94      150.57     13.98 o
   3   6  11       93.16      108.89     11.46 o
   4   6  11       29.83       36.38      8.14 o
  -8   7  11       25.16       35.59     10.88 o
  -7   7  11      244.41      260.43     15.97 o
  -6   7  11        1.08        7.43      4.34 o
  -5   7  11      188.14      197.76     12.85 o
  -4   7  11        1.13        4.86      4.65 o
  -3   7  11       35.37       31.24      8.47 o
  -2   7  11      411.61      397.76     14.86 o
  -1   7  11      133.12      157.80     12.44 o
   0   7  11        3.13       11.51      5.72 o
   1   7  11        5.06       -1.55      4.98 o
   2   7  11       24.20       16.55      5.98 o
   3   7  11       29.94       34.34      9.18 o
   4   7  11       33.70       39.29      7.82 o
  -7   8  11       62.12       67.56     10.56 o
  -6   8  11      134.82      119.10     11.36 o
  -5   8  11        0.31        2.42      6.18 o
  -4   8  11        1.33       -3.21      5.17 o
  -3   8  11       16.94       16.58      6.45 o
  -2   8  11       81.30       82.19      9.76 o
  -1   8  11      266.88      235.33     14.96 o
   0   8  11      592.84      608.30     21.24 o
   1   8  11       14.80       -2.24      4.91 o
   2   8  11       46.57       48.16      7.92 o
   3   8  11        0.33       -3.21      6.86 o
   4   8  11       88.19      112.02     12.81 o
  -7   9  11        0.09       -3.21      6.56 o
  -6   9  11       26.91       19.90      8.00 o
  -5   9  11       26.17       25.30      5.83 o
  -4   9  11       67.13       79.95     10.10 o
  -3   9  11      244.77      246.35     15.80 o
  -2   9  11       21.28       16.15      6.41 o
  -1   9  11      108.22       90.71      9.76 o
   0   9  11       54.28       54.06      8.00 o
   1   9  11      249.80      238.51     13.77 o
   2   9  11       18.84       16.94      8.28 o
   3   9  11        0.01        0.07      6.06 o
  -7  10  11        1.27       -2.73      5.19 o
  -6  10  11        0.27       -6.60      4.40 o
  -5  10  11       10.47       12.52      6.77 o
  -4  10  11        0.79        5.91      6.39 o
  -3  10  11      135.27      125.14     11.76 o
  -2  10  11      170.39      169.55     13.01 o
  -1  10  11        0.05       -6.68      4.45 o
   0  10  11        0.66       -6.54      4.36 o
   1  10  11       30.35       18.78      6.13 o
   2  10  11        8.02       15.50      6.00 o
   3  10  11       28.63       29.53      9.50 o
  -7  11  11        3.62        0.49      5.41 o
  -6  11  11        0.19       -6.66      4.44 o
  -5  11  11       71.83       77.77      8.77 o
  -4  11  11      145.24      140.62     13.32 o
  -3  11  11       51.74       73.81     22.23 o
  -2  11  11       39.95       34.13      7.17 o
  -1  11  11        8.54       20.52      5.79 o
   0  11  11       17.70       23.51      6.02 o
   1  11  11      100.74       94.35      9.36 o
   2  11  11        7.05        7.52      5.91 o
   3  11  11        0.02       -4.45      5.41 o
  -6  12  11       81.60       72.72      7.31 o
  -5  12  11        1.57        5.95      4.34 o
  -4  12  11        9.52       10.74      4.50 o
  -3  12  11       31.54       36.04      8.32 o
  -2  12  11      137.90      154.94     10.03 o
  -1  12  11        5.86       10.47      5.97 o
   0  12  11        2.64        7.11      7.57 o
   1  12  11        0.05       -2.99      4.54 o
   2  12  11       13.90        8.73      9.30 o
  -6  13  11        2.38        4.52      4.64 o
  -5  13  11       24.68       18.19      5.17 o
  -4  13  11        8.49       13.92      4.73 o
  -3  13  11      188.24      165.94     12.62 o
  -2  13  11        0.03       -1.02      4.09 o
  -1  13  11      157.40      178.10     42.56 o
   0  13  11       55.53       67.84     13.40 o
   1  13  11        0.58       -7.45      8.20 o
   2  13  11      168.66      178.99     27.94 o
  -5  14  11        2.65        0.99      4.32 o
  -4  14  11        0.40        0.63      4.23 o
  -3  14  11       45.39       30.93      5.97 o
  -2  14  11        0.00       -1.32      5.93 o
  -1  14  11        1.08        3.73      5.82 o
   0  14  11      132.06      185.54     19.52 o
   1  14  11      123.96      131.99     17.48 o
  -4  15  11        6.87       15.95      4.83 o
  -3  15  11        3.83        2.39      5.62 o
  -2  15  11        0.25       -6.13      5.09 o
  -1  15  11       75.89       96.42     10.55 o
   0  15  11      186.63      172.54     18.76 o
   1  15  11       14.22        3.58      8.68 o
  -3  16  11        9.43        3.06      6.41 o
  -2  16  11       24.38       34.91      7.51 o
  -1  16  11        0.35       -1.69      5.86 o
   0  16  11       23.11       45.63      8.35 o
  -8   0  12      296.76      283.37     25.26 o
  -7   0  12        1.37       -2.95      8.52 o
  -6   0  12      448.23      456.96     27.59 o
  -5   0  12        0.87       -3.20      7.07 o
  -4   0  12     1249.46     1164.07     40.60 o
  -3   0  12     1151.66     1113.73     39.43 o
  -2   0  12     1091.76     1073.93     37.60 o
  -1   0  12       19.43       22.76     10.64 o
   0   0  12      153.59      146.63     14.92 o
   1   0  12       40.94       40.34      9.59 o
   2   0  12      111.76       98.97     12.91 o
   3   0  12      101.26       68.01     11.69 o
   4   0  12       14.11       21.02     12.82 o
  -8   1  12        8.15        3.12      6.68 o
  -7   1  12       26.94       26.83      7.36 o
  -6   1  12       20.51        7.99      5.96 o
  -5   1  12      220.84      273.98     15.63 o
  -4   1  12       71.64       90.56      9.14 o
  -3   1  12      195.89      186.36     12.15 o
  -2   1  12      547.73      570.95     21.68 o
  -1   1  12      126.59      117.77      9.57 o
   0   1  12       34.09       46.18      6.85 o
   1   1  12      879.99      768.03     21.46 o
   2   1  12       27.54       28.78      7.05 o
   3   1  12       83.56       93.84      9.20 o
   4   1  12        0.93       -2.43      6.05 o
  -8   2  12       23.12       20.71      7.25 o
  -7   2  12       25.92       24.74      7.48 o
  -6   2  12        2.78       -2.01      5.49 o
  -5   2  12      312.66      332.71     17.01 o
  -4   2  12      161.91      171.76     12.00 o
  -3   2  12       61.05       70.33     12.62 o
  -2   2  12      117.56      128.20     10.27 o
  -1   2  12        0.73        6.56      4.61 o
   0   2  12       48.31       48.33      6.92 o
   1   2  12      142.81      129.95      9.96 o
   2   2  12        4.08        5.38      4.99 o
   3   2  12       20.32       22.41      6.92 o
   4   2  12       17.21       17.88      7.00 o
  -8   3  12        3.98       -4.17      6.10 o
  -7   3  12       30.06       22.61      7.16 o
  -6   3  12      110.20       80.68      9.88 o
  -5   3  12      256.62      278.04     15.55 o
  -4   3  12       34.53       26.09      6.29 o
  -3   3  12       22.18       24.20      5.98 o
  -2   3  12       18.71       11.32      5.55 o
  -1   3  12      126.59      118.68      9.61 o
   0   3  12       12.61       13.02      5.19 o
   1   3  12      232.00      187.72     16.75 o
   2   3  12        0.66       15.38      6.04 o
   3   3  12        0.00        5.28      5.85 o
  -7   4  12        0.58       -1.88      5.76 o
  -6   4  12       43.96       30.56      7.23 o
  -5   4  12      140.55      172.54     12.65 o
  -4   4  12       13.05       27.37      6.38 o
  -3   4  12       22.68       14.69      5.49 o
  -2   4  12       67.49       63.40      7.64 o
  -1   4  12      118.52      110.27      9.18 o
   0   4  12      101.41      105.05     12.95 o
   1   4  12       65.53       65.28      9.01 o
   2   4  12        1.32       -1.54      5.21 o
   3   4  12        3.90        3.27      5.49 o
  -7   5  12       31.42       50.09      8.55 o
  -6   5  12       42.37       60.32      8.67 o
  -5   5  12      102.74      113.99     10.62 o
  -4   5  12        1.38       -1.45      4.62 o
  -3   5  12       99.72      108.63      9.60 o
  -2   5  12       76.64       74.69      8.19 o
  -1   5  12      109.57       86.12      8.41 o
   0   5  12      100.33       91.31     10.15 o
   1   5  12      109.56      108.64     14.82 o
   2   5  12      156.11      161.03     15.17 o
   3   5  12       85.71       97.15     11.23 o
  -7   6  12       33.24       60.53      9.19 o
  -6   6  12       45.20       35.61      7.49 o
  -5   6  12        0.35        1.50      5.15 o
  -4   6  12       45.01       39.09      8.58 o
  -3   6  12       99.86      109.10     10.22 o
  -2   6  12       33.66       44.47      8.27 o
  -1   6  12       44.48       52.53      8.55 o
   0   6  12        5.65        7.58      5.56 o
   1   6  12       36.36       37.04      7.61 o
   2   6  12        0.75       -4.66      7.12 o
   3   6  12        0.09        2.09      5.80 o
  -7   7  12        0.47       -3.72      6.19 o
  -6   7  12       12.66       15.82      7.58 o
  -5   7  12        2.48        4.36      6.34 o
  -4   7  12        0.22       -5.36      5.34 o
  -3   7  12        0.37        1.31      5.65 o
  -2   7  12       31.73       23.58      6.94 o
  -1   7  12        3.78        3.10      5.08 o
   0   7  12      189.80      201.28     14.26 o
   1   7  12        2.04       -0.82      5.05 o
   2   7  12       12.59       12.77      6.59 o
   3   7  12        2.08       -2.70      5.68 o
  -7   8  12       10.84        9.79      7.85 o
  -6   8  12        0.68        2.73      7.06 o
  -5   8  12        1.27       -0.99      5.82 o
  -4   8  12        3.52        3.66      6.01 o
  -3   8  12       52.49       57.46     11.35 o
  -2   8  12      116.42      132.37     12.17 o
  -1   8  12        0.14       -3.23      5.01 o
   0   8  12        4.09        5.28      5.77 o
   1   8  12       31.41       28.16      6.93 o
   2   8  12       36.33       30.36      9.88 o
   3   8  12       34.21       35.51     15.20 o
  -6   9  12        9.23       10.30      7.34 o
  -5   9  12       39.65       45.67      9.17 o
  -4   9  12        1.13        2.04      6.14 o
  -3   9  12       45.06       46.54      9.58 o
  -2   9  12       55.27       43.43      9.28 o
  -1   9  12        0.73        1.33      5.29 o
   0   9  12      206.83      227.76     23.05 o
   1   9  12       14.00        6.36      6.30 o
   2   9  12        0.00        2.55      6.89 o
  -6  10  12       10.10       14.95      6.05 o
  -5  10  12       45.10       41.65      9.21 o
  -4  10  12        1.78       -0.06      9.32 o
  -3  10  12       28.59       36.39      8.06 o
  -2  10  12        1.15       -6.93      4.62 o
  -1  10  12        3.93        3.47      5.37 o
   0  10  12       18.20       21.05      7.92 o
   1  10  12       13.50        7.79      7.89 o
   2  10  12        8.78       12.82      6.28 o
  -6  11  12        3.33       10.86      6.15 o
  -5  11  12       22.64       17.08      7.91 o
  -4  11  12      298.03      317.46     20.83 o
  -3  11  12       28.99       29.80      7.91 o
  -2  11  12       45.83       65.71      9.11 o
  -1  11  12        0.00        5.98      5.54 o
   0  11  12        0.68        4.32      6.64 o
   1  11  12       15.61       26.90      6.70 o
   2  11  12       45.46       57.45     11.42 o
  -5  12  12        1.77       12.90      7.37 o
  -4  12  12       12.84       16.15      7.37 o
  -3  12  12        5.65        4.26      6.05 o
  -2  12  12        0.01       -4.12      5.17 o
  -1  12  12        3.19        5.43      7.60 o
   0  12  12        0.84       -7.61      7.01 o
   1  12  12        6.87        0.36     11.02 o
  -5  13  12        0.10        5.08      5.50 o
  -4  13  12       63.22       45.38      8.85 o
  -3  13  12       55.89       74.80     10.13 o
  -2  13  12       19.08       31.62      7.43 o
  -1  13  12       26.99       21.12     10.15 o
   0  13  12       77.39      114.92     16.13 o
  -4  14  12      148.37      139.87     13.36 o
  -3  14  12        0.67       11.36      9.96 o
  -2  14  12       27.93        3.17      8.25 o
  -1  14  12       24.42       26.52     11.50 o
   0  14  12       10.97       19.00     10.15 o
  -7   1  13        8.29       11.45      7.16 o
  -6   1  13       30.15       33.07      7.86 o
  -5   1  13       69.38       81.46      9.46 o
  -4   1  13        0.28       -0.68      5.03 o
  -3   1  13      423.41      409.91     18.57 o
  -2   1  13       24.12       22.73      6.73 o
  -1   1  13       36.23       19.86      6.08 o
   0   1  13      127.74      157.12     11.66 o
   1   1  13      193.49      193.37     12.74 o
   2   1  13       27.09       10.48      6.76 o
  -7   2  13       33.32       39.65      8.99 o
  -6   2  13      231.16      252.12     16.12 o
  -5   2  13      190.43      205.04     13.94 o
  -4   2  13      164.73      159.02     12.21 o
  -3   2  13      191.19      216.44     13.74 o
  -2   2  13       70.81       68.96      9.40 o
  -1   2  13       31.21       27.40      6.56 o
   0   2  13      210.99      217.38     13.41 o
   1   2  13       82.68       84.19     10.26 o
   2   2  13        0.87        5.48      6.18 o
  -7   3  13       17.04        6.28      6.31 o
  -6   3  13       82.15       71.72      9.77 o
  -5   3  13       28.36       27.08      7.16 o
  -4   3  13       15.84       11.17      6.03 o
  -3   3  13      105.59      107.16     10.01 o
  -2   3  13      154.20      170.33     13.24 o
  -1   3  13        0.20       -3.73      4.48 o
   0   3  13        0.46        4.68      6.39 o
   1   3  13       58.69       59.78      9.20 o
   2   3  13       88.21       87.01     16.17 o
  -7   4  13        0.84       -0.91      6.01 o
  -6   4  13        0.20       -7.66      5.44 o
  -5   4  13      173.41      162.80     12.69 o
  -4   4  13      225.97      220.19     18.06 o
  -3   4  13        0.34       -1.69      7.33 o
  -2   4  13      169.61      169.63     12.19 o
  -1   4  13        6.86       11.33      9.78 o
   0   4  13        1.52        3.23     10.01 o
   1   4  13      121.52      125.90     12.56 o
   2   4  13       50.93       67.00      9.74 o
  -7   5  13       11.16       -2.88      7.40 o
  -6   5  13        0.00        7.22      7.16 o
  -5   5  13        5.51        0.54      6.59 o
  -4   5  13      135.17      135.92     13.43 o
  -3   5  13        5.83       15.09     10.50 o
  -2   5  13       64.50       59.32      9.46 o
  -1   5  13      103.54       83.48     10.50 o
   0   5  13        0.65       -1.53      5.74 o
   1   5  13        1.19       17.09     13.58 o
   2   5  13        0.03       -1.40      6.74 o
  -6   6  13        1.36        5.10      7.08 o
  -5   6  13        1.22        4.54      6.86 o
  -4   6  13        0.45       -4.25      5.86 o
  -3   6  13       74.16       91.98     11.47 o
  -2   6  13       19.36       15.31      6.81 o
  -1   6  13       57.02       67.80      9.52 o
   0   6  13        3.94        4.94      5.60 o
   1   6  13        1.25        2.86      9.30 o
   2   6  13       30.63       32.23      7.93 o
  -6   7  13        0.12        0.24      6.97 o
  -5   7  13        1.21        6.44      6.90 o
  -4   7  13       15.03        4.38      6.64 o
  -3   7  13       12.43       10.87      6.46 o
  -2   7  13        1.35        2.40      5.72 o
  -1   7  13       16.72       16.23      6.71 o
   0   7  13       36.88       43.90      8.84 o
   1   7  13       29.75       28.24     10.10 o
   2   7  13        1.44        0.15      6.01 o
  -6   8  13       35.72       48.40     10.47 o
  -5   8  13       39.33       38.96      9.27 o
  -4   8  13       26.49       22.62      7.81 o
  -3   8  13        1.77       -0.56      6.15 o
  -2   8  13       13.38       10.47      6.73 o
  -1   8  13       54.86       74.43     10.10 o
   0   8  13      115.37      137.43     12.73 o
   1   8  13        0.05       -3.89      5.68 o
  -5   9  13        1.14        6.26      7.16 o
  -4   9  13        0.74       -3.43      5.99 o
  -3   9  13      141.35      149.64     14.05 o
  -2   9  13        4.20        0.97      5.90 o
  -1   9  13        1.04        5.12      5.95 o
   0   9  13        2.52        0.10      5.93 o
   1   9  13       13.24       13.71      7.10 o
  -5  10  13        2.50        3.69      7.22 o
  -4  10  13        3.58       -3.08      6.30 o
  -3  10  13       27.54       29.12     12.17 o
  -2  10  13        7.73       -3.42      7.03 o
  -1  10  13        0.78       -7.02      5.20 o
   0  10  13        4.14        1.51      6.00 o
  -4  11  13       28.16       26.60      8.39 o
  -3  11  13       14.57       10.17      7.13 o
  -2  11  13        2.32       -3.30      5.76 o
  -1  11  13        0.01        6.21      6.03 o
   0  11  13        0.97        2.41      8.06 o
  -3  12  13      109.39      119.46     12.59 o
  -2  12  13        5.02        5.33      6.43 o
  -1  12  13        4.68       14.86     10.13 o
  -6   0  14       94.89      108.96     16.49 o
  -5   0  14        0.44       -0.51      7.98 o
  -4   0  14       34.07       46.57     11.95 o
  -3   0  14       12.06       14.40      8.60 o
  -2   0  14       49.86       55.38     11.48 o
  -1   0  14      201.92      211.95     19.75 o
   0   0  14      579.21      613.21     28.99 o
   1   0  14      182.81      191.08     18.65 o
  -6   1  14      191.87      237.60     16.01 o
  -5   1  14       56.92       66.20      9.31 o
  -4   1  14       27.30       23.04      6.61 o
  -3   1  14       90.35       85.84      9.56 o
  -2   1  14       39.72       39.01      7.27 o
  -1   1  14      102.20       79.08      9.18 o
   0   1  14        7.13        3.93      5.87 o
   1   1  14        9.88       14.26      6.82 o
  -6   2  14        0.86       14.26      7.06 o
  -5   2  14        8.43        5.81      6.48 o
  -4   2  14      120.72      129.21     14.21 o
  -3   2  14        0.49        0.11      5.31 o
  -2   2  14      117.19      133.27     11.33 o
  -1   2  14        4.81        3.48      6.16 o
   0   2  14       28.89       47.15      9.20 o
   1   2  14       65.75       61.26      9.70 o
  -6   3  14        5.25        4.45      6.58 o
  -5   3  14       52.15       43.13      8.25 o
  -4   3  14        9.38        2.00      5.49 o
  -3   3  14        0.00        7.28      5.74 o
  -2   3  14        5.30        1.31      6.14 o
  -1   3  14      102.27       96.15     11.65 o
   0   3  14        1.80       10.18      6.92 o
   1   3  14       11.02       16.66      7.45 o
  -6   4  14       25.78       24.53      9.13 o
  -5   4  14       10.31        3.13      7.30 o
  -4   4  14      169.84      163.59     15.29 o
  -3   4  14      177.19      197.15     18.01 o
  -2   4  14       15.68       17.27      7.28 o
  -1   4  14        0.44        5.37      6.95 o
   0   4  14      100.30       98.10     15.75 o
   1   4  14       22.23       26.22      8.15 o
  -5   5  14       37.80       70.37     11.76 o
  -4   5  14      162.24      190.21     22.05 o
  -3   5  14      147.18      133.68     13.75 o
  -2   5  14        2.60       10.27      6.55 o
  -1   5  14        0.39       -5.46      5.42 o
   0   5  14       54.96       42.45     10.78 o
   1   5  14       16.34        1.57     10.51 o
  -5   6  14      178.47      193.96     20.46 o
  -4   6  14       38.70       64.82     11.00 o
  -3   6  14        0.45       -7.31      6.04 o
  -2   6  14       16.32       20.68      7.63 o
  -1   6  14       20.33        8.31      9.70 o
   0   6  14       52.75       54.40      9.63 o
  -5   7  14      169.65      167.28     24.50 o
  -4   7  14      191.53      226.26     17.84 o
  -3   7  14       33.06       42.14      9.74 o
  -2   7  14      104.31      116.23     12.86 o
  -1   7  14       14.83       16.51      7.08 o
   0   7  14       13.72        4.87      6.83 o
  -4   8  14        1.15       -2.48      6.56 o
  -3   8  14       10.64       14.28      7.84 o
  -2   8  14       14.94       12.52      7.08 o
  -1   8  14        0.51        1.42      6.30 o
  -4   9  14        9.30        2.57      7.05 o
  -3   9  14       14.90       16.40      7.93 o
  -2   9  14      112.80      138.97     13.82 o
  -1   9  14        4.42        5.11     10.58 o
  -4   1  15        2.36       -1.33      5.94 o
  -3   1  15       12.47       13.42      6.85 o
  -2   1  15      122.36      158.04     14.98 o
  -1   1  15       37.15       16.99      7.89 o
  -4   2  15        2.93        5.42      7.55 o
  -3   2  15       41.65       56.04     10.28 o
  -2   2  15       42.07       57.71     10.49 o
  -1   2  15        0.03        1.59     12.38 o
  -4   3  15      108.69      141.02     17.46 o
  -3   3  15      112.34      116.68     13.51 o
  -2   3  15        4.15       -3.30      6.38 o
  -1   3  15       73.23       86.30     11.75 o
  -3   4  15        1.22        3.94      7.23 o
  -2   4  15       10.41       15.50      9.10 o
 
